# Supplementary material for: Quantitative analysis of phosphoproteome in necroptosis reveals a role of TRIM28 phosphorylation in promoting necroptosis-induced cytokine production
Source: Cell Death Dis. 2021 Oct 23;12(11):994. doi: 10.1038/s41419-021-04290-7 (PMC8542044; doi:10.1038/s41419-021-04290-7)
Supplement: Supplementary file 3 — Supplementary tables [file 41419_2021_4290_MOESM3_ESM.xlsx]

## Sheet: Table S1
Table S1 Quantification and identification of RIPK1 dependent phosphoproteome in FADD deficient Jurkat cells.
Amino acid	Position	Localization prob	Proteins	Gene names	Protein names	protein sites	log2_TNF/DMSO_15min	log2_(TNF+Nec1s)/DMSO_15min	p value_TNF/DMSO_15min	significant_up_15min	significant_down_15min	Nec1s inhibited 50%_15min	Nec1s rescued 50%_15min	log2_TNF/DMSO_30min	log2_(TNF+Nec1s)/DMSO_30min	p value_TNF/DMSO_30min	significant_up_30min	significant_down_30min	Nec1s inhibited 50%_30min	Nec1s rescued 50%_30min	log2_TNF/DMSO_2h	log2_(TNF+Nec1s)/DMSO_2h	p value_TNF/DMSO_2h	significant_up_2h	significant_down_2h	Nec1s inhibited 50%_2h	Nec1s rescued 50%_2h	log2_TNF/DMSO_4h	log2_(TNF+Nec1s)/DMSO_4h	p value_TNF/DMSO_4h	significant_up_4h	significant_down_4h	Nec1s inhibited 50%_4h	Nec1s rescued 50%_4h	Multiplicity	Motifs	GOBP name	GOMF name	GOCC name	KEGG name	Known site	Origin	Pfam domains	active site	binding site	chain	coiled-coil region	compositionally biased region	disulfide bond
S	1241	0.99855	Q8IZF6	GPR112	Probable G-protein coupled receptor 112	Q8IZF6(S1241)	0.243182	2.83222	0.171126					-0.0932941	2.59586	N/A					0.41792	3.83117	0.328751					0.61155	2.68563	N/A					___3	Calmodulin-dependent protein kinase II substrate motif;Casein kinase II substrate motif;GSK-3, ERK1, ERK2, CDK5 substrate motif;PKC kinase substrate motif;WW domain binding motif	biological regulation;cell surface receptor linked signaling pathway;cellular process;cellular response to stimulus;G-protein coupled receptor protein signaling pathway;regulation of biological process;regulation of cellular process;response to stimulus;signal transduction	G-protein coupled receptor activity;molecular transducer activity;receptor activity;signal transducer activity;signaling receptor activity;transmembrane signaling receptor activity	cell part;integral to membrane;intrinsic to membrane;membrane;membrane part;plasma membrane		+	CST				Probable G-protein coupled receptor 112
S	601	1	O14967	CLGN	Calmegin	98	5.30111	-0.175941	0.0150781	+		+		4.79447	0.547055	0.0455228	+		+		7.61853	1.11696	0.000992543	+		+		7.92535	0.914718	0.0131877	+		+		___1	PKA kinase substrate motif;PKC kinase substrate motif	binding of sperm to zona pellucida;cell recognition;cell-cell recognition;cellular component assembly;cellular component organization;cellular component organization or biogenesis;cellular macromolecule metabolic process;cellular metabolic process;cellular process;cellular process involved in reproduction;cellular protein metabolic process;fertilization;macromolecular complex assembly;macromolecu…	binding;calcium ion binding;cation binding;ion binding;metal ion binding;protein binding;unfolded protein binding	cell part;cytoplasmic part;endoplasmic reticulum;endoplasmic reticulum membrane;endoplasmic reticulum part;envelope;integral to membrane;intracellular membrane-bounded organelle;intracellular organelle;intracellular organelle part;intracellular part;intrinsic to membrane;membrane;membrane part;membrane-bounded organelle;nuclear envelope;nuclear part;organelle;organelle envelope;organelle membrane…		+	HTP				Calmegin
T	1249	0.996936	Q8IZF6	GPR112	Probable G-protein coupled receptor 112	Q8IZF6(T1249)	0.243182	2.83222	0.171126					-0.0932941	2.59586	N/A					0.41792	3.83117	0.328751					0.61155	2.68563	N/A					___3	Casein kinase II substrate motif	biological regulation;cell surface receptor linked signaling pathway;cellular process;cellular response to stimulus;G-protein coupled receptor protein signaling pathway;regulation of biological process;regulation of cellular process;response to stimulus;signal transduction	G-protein coupled receptor activity;molecular transducer activity;receptor activity;signal transducer activity;signaling receptor activity;transmembrane signaling receptor activity	cell part;integral to membrane;intrinsic to membrane;membrane;membrane part;plasma membrane							Probable G-protein coupled receptor 112
S	858	0.885246	Q58EX7	PLEKHG4	Puratrophin-1	Q58EX7(S858)	2.50274	N/A	0.0335571	+				N/A	N/A	N/A					N/A	N/A	N/A					2.83261	0.052182	0.0117574	+		+		___1	Casein kinase I substrate motif;RAD9 BRCT domain binding motif		enzyme regulator activity;GTPase regulator activity;guanyl-nucleotide exchange factor activity;nucleoside-triphosphatase regulator activity;Ras guanyl-nucleotide exchange factor activity;Rho guanyl-nucleotide exchange factor activity;small GTPase regulator activity					RhoGEF			Puratrophin-1
S	330	0.999252	Q8NC51	SERBP1	Plasminogen activator inhibitor 1 RNA-binding protein	Q8NC51(S330)	0.133397	0.829808	0.0482398					-0.312133	-0.347032	0.038148					0.759497	0.374288	0.0107282	+		+		2.3969	0.325732	0.00201334	+		+		___1	Calmodulin-dependent protein kinase II substrate motif;Casein kinase II substrate motif;Chk1 kinase substrate motif;G protein-coupled receptor kinase 1 substrate motif;PKA kinase substrate motif;PKC kinase substrate motif	biological regulation;cellular macromolecule metabolic process;cellular metabolic process;cellular nitrogen compound metabolic process;cellular process;macromolecule metabolic process;metabolic process;mRNA metabolic process;nitrogen compound metabolic process;nucleic acid metabolic process;nucleobase-containing compound metabolic process;posttranscriptional regulation of gene expression;primary …	binding;mRNA 3'-UTR binding;mRNA binding;nucleic acid binding;RNA binding	cell part;cytoplasm;cytoplasmic part;extracellular membrane-bounded organelle;extracellular organelle;extracellular region part;extracellular vesicular exosome;intracellular membrane-bounded organelle;intracellular organelle;intracellular part;membrane;membrane-bounded organelle;membrane-bounded vesicle;nucleus;organelle;perinuclear region of cytoplasm;plasma membrane;vesicle		+	HTP				Plasminogen activator inhibitor 1 RNA-binding protein
T	328	1	Q13769	THOC5	THO complex subunit 5 homolog	Q13769(T328)	2.1135	1.73353	0.000689958	+				N/A	N/A	N/A					N/A	N/A	N/A					N/A	N/A	N/A					___1	Aurora-A kinase substrate motif;Calmodulin-dependent protein kinase II substrate motif;DMPK1 kinase substrate motif;DNA dependent Protein kinase substrate motif;p70 Ribosomal S6 kinase substrate motif;PAK2 kinase substrate motif;Pim1 kinase substrate sequence;PKA kinase substrate motif;PKC kinase substrate motif	anatomical structure development;anatomical structure morphogenesis;biological regulation;blastocyst development;cell differentiation;cell division;cell morphogenesis;cellular component morphogenesis;cellular component organization;cellular component organization or biogenesis;cellular developmental process;cellular macromolecule metabolic process;cellular metabolic process;cellular nitrogen comp…	binding;mRNA binding;nucleic acid binding;RNA binding	cell part;cytoplasm;intracellular membrane-bounded organelle;intracellular organelle;intracellular organelle part;intracellular part;macromolecular complex;membrane-bounded organelle;nuclear body;nuclear part;nuclear speck;nucleoplasm;nucleoplasm part;nucleus;organelle;organelle part;protein complex;THO complex;THO complex part of transcription export complex;transcription export complex	RNA transport	+	CST;HTP	FimP			THO complex subunit 5 homolog
S	32	1	P29350	PTPN6	Tyrosine-protein phosphatase non-receptor type 6	P29350(S32)	0.321466	0.284159	0.241541					0.328198	0.057291	0.325712					0.878467	0.398262	0.0726448					2.36283	0.187641	0.00219596	+		+		___1	DNA dependent Protein kinase substrate motif;PKA kinase substrate motif;PKC kinase substrate motif	abortive mitotic cell cycle;activation of immune response;anatomical structure development;anatomical structure formation involved in morphogenesis;antigen receptor-mediated signaling pathway;apoptosis;B cell receptor signaling pathway;biological adhesion;biological regulation;blood coagulation;cell adhesion;cell cycle;cell death;cell development;cell differentiation;cell killing;cell migration;c…	binding;catalytic activity;enzyme binding;hydrolase activity;hydrolase activity, acting on ester bonds;kinase binding;molecular transducer activity;phosphatase activity;phosphoprotein phosphatase activity;phosphoric ester hydrolase activity;protein binding;protein kinase binding;protein tyrosine phosphatase activity;receptor activity;signal transducer activity;signaling receptor activity;transmem…	alpha-beta T cell receptor complex;cell junction;cell part;cell-cell junction;cytoplasm;cytoplasmic part;cytosol;extracellular membrane-bounded organelle;extracellular organelle;extracellular region part;extracellular vesicular exosome;intracellular membrane-bounded organelle;intracellular non-membrane-bounded organelle;intracellular organelle;intracellular organelle part;intracellular part;macro…	Adherens junction;B cell receptor signaling pathway;Jak-STAT signaling pathway;Leishmaniasis;Natural killer cell mediated cytotoxicity;T cell receptor signaling pathway			SH2			Tyrosine-protein phosphatase non-receptor type 6
T	426	0.997268	P08670	VIM	Vimentin	P08670(T426)	1.4143	1.12558	0.00966863	+				N/A	N/A	N/A					N/A	N/A	N/A					N/A	N/A	N/A					___1	b-Adrenergic Receptor kinase substrate motif;Casein kinase II substrate motif;G protein-coupled receptor kinase 1 substrate motif;PKA kinase substrate motif;PKC kinase substrate motif	actin filament-based movement;actin filament-based process;actin-mediated cell contraction;actin-myosin filament sliding;anatomical structure development;apoptosis;astrocyte development;astrocyte differentiation;Bergmann glial cell differentiation;biological regulation;cell death;cell development;cell differentiation;cellular component disassembly;cellular component disassembly at cellular level;…	binding;double-stranded RNA binding;glycoprotein binding;identical protein binding;nucleic acid binding;protein binding;protein C-terminus binding;RNA binding;scaffold protein binding;structural constituent of cytoskeleton;structural constituent of eye lens;structural molecule activity	adherens junction;anchoring junction;cell junction;cell leading edge;cell part;cell projection;cell-substrate adherens junction;cell-substrate junction;cytoplasm;cytoplasmic part;cytoskeletal part;cytoskeleton;cytosol;extracellular membrane-bounded organelle;extracellular organelle;extracellular region part;extracellular vesicular exosome;focal adhesion;intermediate filament;intermediate filament…		+	HTP				Vimentin
Y	204	0.999573	P27361	MAPK3	Mitogen-activated protein kinase 3	P27361(Y204)	-0.713876	-0.746664	0.0246637		+			-0.385486	0.0712136	0.0639513					-0.281947	-0.460448	0.627522					2.33688	-0.133962	0.0280891	+		+		___2	EGFR kinase substrate motif;TC-PTP phosphatase substrate motif	activation of immune response;activation of innate immune response;activation of MAPK activity;activation of MAPKK activity;activation of protein kinase activity;anatomical structure development;anatomical structure morphogenesis;apoptosis;axon guidance;biological regulation;biosynthetic process;blood coagulation;BMP signaling pathway;cartilage development;caveolin-mediated endocytosis;cell activ…	adenyl nucleotide binding;adenyl ribonucleotide binding;ATP binding;binding;catalytic activity;enzyme binding;kinase activity;MAP kinase activity;molecular transducer activity;nucleotide binding;phosphatase binding;phosphotransferase activity, alcohol group as acceptor;protein binding;protein kinase activity;protein serine/threonine kinase activity;purine nucleotide binding;purine ribonucleoside …	adherens junction;anchoring junction;caveola;cell junction;cell part;cell projection;cell-substrate adherens junction;cell-substrate junction;cytoplasmic part;cytoskeleton;cytosol;early endosome;endosome;envelope;extracellular membrane-bounded organelle;extracellular organelle;extracellular region part;extracellular vesicular exosome;focal adhesion;Golgi apparatus;intracellular membrane-bounded o…	Acute myeloid leukemia;Adherens junction;Aldosterone-regulated sodium reabsorption;Alzheimer's disease;Axon guidance;B cell receptor signaling pathway;Bladder cancer;Chagas disease (American trypanosomiasis);Chemokine signaling pathway;Chronic myeloid leukemia;Colorectal cancer;Dorso-ventral axis formation;Endometrial cancer;ErbB signaling pathway;Fc epsilon RI signaling pathway;Fc gamma R-mediat…	+	CST;HTP;LTP	Pkinase			Mitogen-activated protein kinase 3
S	10	1	P60520	GABARAPL2	Gamma-aminobutyric acid receptor-associated protein-like 2	P60520(S10)	0.765959	0.779722	N/A					0.730227	0.194844	0.0316108	+		+		1.41924	1.10496	0.0371416	+				1.05165	0.771379	0.114008					___1	Casein kinase I substrate motif;Casein kinase II substrate motif;PKA kinase substrate motif	autophagic vacuole assembly;autophagy;biological regulation;catabolic process;cell communication;cellular catabolic process;cellular component assembly;cellular component assembly at cellular level;cellular component organization;cellular component organization at cellular level;cellular component organization or biogenesis;cellular component organization or biogenesis at cellular level;cellular …	ATPase binding;beta-tubulin binding;binding;cytoskeletal protein binding;enzyme binding;GABA receptor binding;microtubule binding;protein binding;receptor binding;SNARE binding;tubulin binding	autophagic vacuole;autophagic vacuole membrane;cell part;cytoplasm;cytoplasmic part;cytoplasmic vesicle;cytosol;extrinsic to membrane;Golgi apparatus;Golgi apparatus part;Golgi membrane;intracellular;intracellular membrane-bounded organelle;intracellular organelle;intracellular organelle part;intracellular part;membrane;membrane part;membrane-bounded organelle;organelle;organelle membrane;organel…	Regulation of autophagy	+	HTP				Gamma-aminobutyric acid receptor-associated protein-like 2
T	202	0.99911	P27361	MAPK3	Mitogen-activated protein kinase 3	P27361(T202)	-0.713876	-0.746664	0.0246637		+			-0.385486	0.0712136	0.0639513					-0.281947	-0.460448	0.627522					2.33688	-0.133962	0.0280891	+		+		___2	Dual specificity protein phosphatase 1 substrate motif;Dual specificity protein phosphatase 6 substrate motif;ERK1 kinase substrate motif;G protein-coupled receptor kinase 1 substrate motif;MAPK 11,13,14 kinase substrate motif;PP2C delta substrate motif	activation of immune response;activation of innate immune response;activation of MAPK activity;activation of MAPKK activity;activation of protein kinase activity;anatomical structure development;anatomical structure morphogenesis;apoptosis;axon guidance;biological regulation;biosynthetic process;blood coagulation;BMP signaling pathway;cartilage development;caveolin-mediated endocytosis;cell activ…	adenyl nucleotide binding;adenyl ribonucleotide binding;ATP binding;binding;catalytic activity;enzyme binding;kinase activity;MAP kinase activity;molecular transducer activity;nucleotide binding;phosphatase binding;phosphotransferase activity, alcohol group as acceptor;protein binding;protein kinase activity;protein serine/threonine kinase activity;purine nucleotide binding;purine ribonucleoside …	adherens junction;anchoring junction;caveola;cell junction;cell part;cell projection;cell-substrate adherens junction;cell-substrate junction;cytoplasmic part;cytoskeleton;cytosol;early endosome;endosome;envelope;extracellular membrane-bounded organelle;extracellular organelle;extracellular region part;extracellular vesicular exosome;focal adhesion;Golgi apparatus;intracellular membrane-bounded o…	Acute myeloid leukemia;Adherens junction;Aldosterone-regulated sodium reabsorption;Alzheimer's disease;Axon guidance;B cell receptor signaling pathway;Bladder cancer;Chagas disease (American trypanosomiasis);Chemokine signaling pathway;Chronic myeloid leukemia;Colorectal cancer;Dorso-ventral axis formation;Endometrial cancer;ErbB signaling pathway;Fc epsilon RI signaling pathway;Fc gamma R-mediat…	+	CST;HTP;LTP	Pkinase			Mitogen-activated protein kinase 3
S	15	1	Q9NS69	TOMM22	Mitochondrial import receptor subunit TOM22 homolog	Q9NS69(S15)	0.317651	-0.240844	0.0449211					0.453755	0.512277	0.0143358					0.660837	0.296898	0.0163919	+		+		2.12565	0.114412	0.000150599	+		+		___1	Casein kinase I substrate motif;Casein kinase II substrate motif;ERK1,2 kinase substrate motif;GSK-3, ERK1, ERK2, CDK5 substrate motif;WW domain binding motif	cellular component organization;cellular component organization at cellular level;cellular component organization or biogenesis;cellular component organization or biogenesis at cellular level;cellular macromolecule metabolic process;cellular membrane organization;cellular metabolic process;cellular process;cellular protein metabolic process;establishment of localization;establishment of localizat…	macromolecule transmembrane transporter activity;protein transmembrane transporter activity;protein transporter activity;substrate-specific transmembrane transporter activity;substrate-specific transporter activity;transmembrane transporter activity;transporter activity	cell part;cytoplasmic part;integral to membrane;intracellular membrane-bounded organelle;intracellular organelle;intracellular organelle part;intracellular part;intrinsic to membrane;macromolecular complex;membrane;membrane part;membrane-bounded organelle;mitochondrial inner membrane;mitochondrial membrane;mitochondrial membrane part;mitochondrial outer membrane translocase complex;mitochondrial …		+	CST;HTP	Tom22			Mitochondrial import receptor subunit TOM22 homolog
S	68	0.991509	Q9BZF1	OSBPL8	Oxysterol-binding protein-related protein 8	Q9BZF1(S68)	0.186247	0.0738202	0.223371					1.57926	-0.586172	0.0706691					1.37462	-0.770338	0.0462091	+		+		0.451752	-0.505308	0.146736					___1	Casein kinase II substrate motif;ERK1,2 kinase substrate motif;GSK-3, ERK1, ERK2, CDK5 substrate motif;WW domain binding motif	biological regulation;cell differentiation;cellular developmental process;cellular localization;cellular macromolecule localization;cellular process;cellular protein localization;developmental process;establishment of localization;fat cell differentiation;lipid transport;localization;macromolecule localization;negative regulation of biological process;negative regulation of cell migration;negativ…	binding;cholesterol binding;lipid binding;steroid binding;sterol binding	cell part;intracellular organelle part;intracellular part;membrane;nuclear membrane;nuclear part;organelle membrane;organelle part		+	CST;HTP				Oxysterol-binding protein-related protein 8
S	108	1	Q6JBY9	RCSD1	CapZ-interacting protein	Q6JBY9(S108)	0.927972	0.998918	0.00335609	+				1.25773	1.40392	0.00272119	+				1.35406	0.176706	0.000603549	+		+		0.65764	0.0238941	0.0753282					___2	ERK1,2 kinase substrate motif;Growth associated histone HI kinase substrate motif;GSK-3, ERK1, ERK2, CDK5 substrate motif;WW domain binding motif	cellular hyperosmotic response;cellular process;cellular response to abiotic stimulus;cellular response to osmotic stress;cellular response to stimulus;cellular response to stress;hyperosmotic response;multicellular organismal process;muscle contraction;muscle system process;response to abiotic stimulus;response to osmotic stress;response to stimulus;response to stress;skeletal muscle contraction…	actin binding;actin filament binding;binding;cytoskeletal protein binding;protein binding	actin filament;cell part;cytoskeletal part;intracellular organelle part;intracellular part;macromolecular complex;organelle part;protein complex		+	CST;HTP;LTP	CAP-ZIP_m			CapZ-interacting protein
S	105	1	Q6JBY9	RCSD1	CapZ-interacting protein	Q6JBY9(S105)	0.927972	0.998918	0.00335609	+				1.25773	1.40392	0.00272119	+				1.35406	0.176706	0.000603549	+		+		0.65764	0.0238941	0.0753282					___2	Casein kinase II substrate motif;ERK1,2 kinase substrate motif;G protein-coupled receptor kinase 1 substrate motif;Growth associated histone HI kinase substrate motif;GSK-3, ERK1, ERK2, CDK5 substrate motif;PKA kinase substrate motif;PKC kinase substrate motif;WW domain binding motif	cellular hyperosmotic response;cellular process;cellular response to abiotic stimulus;cellular response to osmotic stress;cellular response to stimulus;cellular response to stress;hyperosmotic response;multicellular organismal process;muscle contraction;muscle system process;response to abiotic stimulus;response to osmotic stress;response to stimulus;response to stress;skeletal muscle contraction…	actin binding;actin filament binding;binding;cytoskeletal protein binding;protein binding	actin filament;cell part;cytoskeletal part;intracellular organelle part;intracellular part;macromolecular complex;organelle part;protein complex		+	CST;HTP	CAP-ZIP_m			CapZ-interacting protein
S	136	0.999021	Q9Y580	RBM7	RNA-binding protein 7	Q9Y580(S136)	0.673772	0.763109	0.00735662	+				0.844627	1.13796	0.00204181	+				1.3041	0.0599864	0.0111115	+		+		1.2419	0.0835197	N/A					___1	14-3-3 domain binding motif;Calmodulin-dependent protein kinase II substrate motif;Calmodulin-dependent protein kinase IV substrate motif;Casein kinase II substrate motif;Chk1 kinase substrate motif;PKA kinase substrate motif;PKC kinase substrate motif	cell cycle;cellular process;meiotic cell cycle	binding;nucleotide binding	cell part;intracellular membrane-bounded organelle;intracellular organelle;intracellular organelle part;intracellular part;membrane-bounded organelle;nuclear part;nucleoplasm;nucleus;organelle;organelle part		+	CST;HTP;LTP				RNA-binding protein 7
S	16	1	Q9BVG9	PTDSS2	Phosphatidylserine synthase 2	Q9BVG9(S16)	-0.00537681	1.74876	0.539343					-0.516429	1.63115	0.112186					-0.617986	1.28125	N/A					-0.0833552	-0.0578421	0.931368					___1	14-3-3 domain binding motif;b-Adrenergic Receptor kinase substrate motif;Calmodulin-dependent protein kinase II substrate motif;ERK1,2 kinase substrate motif;G protein-coupled receptor kinase 1 substrate motif;GSK-3, ERK1, ERK2, CDK5 substrate motif;PKA kinase substrate motif;PKC kinase substrate motif;WW domain binding motif	biosynthetic process;cellular biosynthetic process;cellular lipid metabolic process;cellular metabolic process;cellular process;glycerolipid biosynthetic process;glycerolipid metabolic process;glycerophospholipid biosynthetic process;glycerophospholipid metabolic process;lipid biosynthetic process;lipid metabolic process;metabolic process;organophosphate metabolic process;phosphatidylserine biosy…	catalytic activity;CDP-alcohol phosphatidyltransferase activity;CDP-diacylglycerol-serine O-phosphatidyltransferase activity;phosphotransferase activity, for other substituted phosphate groups;transferase activity;transferase activity, transferring phosphorus-containing groups	cell part;cytoplasmic part;endoplasmic reticulum membrane;endoplasmic reticulum part;integral to membrane;intracellular organelle part;intracellular part;intrinsic to membrane;membrane;membrane part;organelle membrane;organelle part	Glycerophospholipid metabolism	+	HTP				Phosphatidylserine synthase 2
S	63	0.999375	P05412	JUN	Transcription factor AP-1	P05412(S63)	1.03049	0.556713	0.0172752	+		+		N/A	N/A	N/A					1.20752	0.533862	N/A					N/A	N/A	N/A					___1	ERK1,2 kinase substrate motif;GSK-3, ERK1, ERK2, CDK5 substrate motif;WW domain binding motif	activation of immune response;activation of innate immune response;aging;anatomical structure development;anatomical structure formation involved in morphogenesis;anatomical structure morphogenesis;angiogenesis;apoptotic mitochondrial changes;axon regeneration;axonogenesis;behavior;biological regulation;cell activation;cell communication;cell differentiation;cell part morphogenesis;cell projectio…	activating transcription factor binding;binding;cAMP response element binding;core promoter proximal region DNA binding;core promoter proximal region sequence-specific DNA binding;DNA binding;double-stranded DNA binding;enhancer binding;enhancer sequence-specific DNA binding;enzyme activator activity;enzyme binding;enzyme regulator activity;GTPase activator activity;GTPase regulator activity;nucl…	cell part;chromatin;chromosomal part;chromosome;cytoplasmic part;cytosol;euchromatin;intracellular membrane-bounded organelle;intracellular non-membrane-bounded organelle;intracellular organelle;intracellular organelle part;intracellular part;macromolecular complex;membrane-bounded organelle;non-membrane-bounded organelle;nuclear chromatin;nuclear chromosome;nuclear chromosome part;nuclear euchro…	B cell receptor signaling pathway;Chagas disease (American trypanosomiasis);Colorectal cancer;Epithelial cell signaling in Helicobacter pylori infection;ErbB signaling pathway;Focal adhesion;GnRH signaling pathway;Leishmaniasis;MAPK signaling pathway;Neurotrophin signaling pathway;Osteoclast differentiation;Pathways in cancer;Renal cell carcinoma;Rheumatoid arthritis;T cell receptor signaling pat…	+	CST;HTP;LTP	Jun			Transcription factor AP-1
S	394	0.999996	Q9Y5A9	YTHDF2	YTH domain-containing family protein 2	Q9Y5A9(S394)	-0.668937	-0.272123	N/A					N/A	N/A	N/A					0.757693	-0.761993	0.0352317	+		+		2.08676	0.773901	0.0164765	+		+		___1	Calmodulin-dependent protein kinase II substrate motif;Chk1 kinase substrate motif;Phosphorylase kinase substrate motif;PKA kinase substrate motif;PKC kinase substrate motif	biological regulation;cellular macromolecule metabolic process;cellular metabolic process;cellular nitrogen compound metabolic process;cellular process;humoral immune response;immune response;immune system process;macromolecule metabolic process;metabolic process;mRNA metabolic process;nitrogen compound metabolic process;nucleic acid metabolic process;nucleobase-containing compound metabolic proc…		cell part;cytoplasmic mRNA processing body;cytoplasmic part;intracellular non-membrane-bounded organelle;intracellular organelle;intracellular part;macromolecular complex;non-membrane-bounded organelle;organelle;ribonucleoprotein complex;RNA granule		+	CST;HTP				YTH domain-containing family protein 2
S	354	0.979634	Q86WB0	ZC3HC1	Nuclear-interacting partner of ALK	Q86WB0(S354)	0.980976	1.2416	0.0304986	+				0.615699	0.409798	0.0738587					0.194989	-0.0833034	0.0367855					0.675003	-0.323733	N/A					___1	14-3-3 domain binding motif;Calmodulin-dependent protein kinase II substrate motif;Calmodulin-dependent protein kinase IV substrate motif;Casein kinase II substrate motif;Chk1 kinase substrate motif;G protein-coupled receptor kinase 1 substrate motif;GSK3 kinase substrate motif;MAPKAPK2 kinase substrate motif;PKA kinase substrate motif;PKC kinase substrate motif	cell cycle phase;cell cycle process;cell division;cellular component organization;cellular component organization at cellular level;cellular component organization or biogenesis;cellular component organization or biogenesis at cellular level;cellular macromolecule metabolic process;cellular metabolic process;cellular process;cellular protein metabolic process;macromolecule metabolic process;macro…	binding;cation binding;enzyme binding;ion binding;kinase binding;metal ion binding;protein binding;protein kinase binding;transition metal ion binding;zinc ion binding	cell part;intracellular membrane-bounded organelle;intracellular organelle;intracellular organelle part;intracellular part;membrane;membrane-bounded organelle;nuclear membrane;nuclear part;nucleus;organelle;organelle membrane;organelle part		+	CST;HTP;LTP				Nuclear-interacting partner of ALK
T	369	1	Q86UX7	FERMT3	Fermitin family homolog 3	Q86UX7(T369)	0.934252	0.277271	0.00188164	+		+		0.463518	0.874915	0.15183					0.121811	0.447421	0.318906					0.423202	0.77703	0.0331748					___1	Akt kinase substrate motif;Calmodulin-dependent protein kinase II substrate motif;p70 Ribosomal S6 kinase substrate motif;PKA kinase substrate motif;PKC kinase substrate motif	anatomical structure morphogenesis;biological adhesion;biological regulation;cell adhesion;cell morphogenesis;cell morphogenesis involved in differentiation;cell surface receptor linked signaling pathway;cell-cell adhesion;cell-substrate adhesion;cellular component assembly;cellular component morphogenesis;cellular component organization;cellular component organization or biogenesis;cellular deve…	binding;integrin binding;protein binding;protein complex binding;receptor binding	cell junction;cell part;cell projection;cytoskeletal part;extracellular membrane-bounded organelle;extracellular organelle;extracellular region part;extracellular vesicular exosome;intracellular non-membrane-bounded organelle;intracellular organelle;intracellular organelle part;intracellular part;macromolecular complex;membrane;membrane-bounded organelle;membrane-bounded vesicle;non-membrane-boun…		+	CST	FERM_M;PH			Fermitin family homolog 3
S	862	0.999686	O75448	MED24	Mediator of RNA polymerase II transcription subunit 24	O75448(S862)	1.0624	0.8222	0.0356372	+				0.256528	0.71914	0.396583					1.90781	0.0380147	0.028465	+		+		2.07248	1.0224	0.041126	+		+		___1	14-3-3 domain binding motif;Calmodulin-dependent protein kinase II substrate motif;Calmodulin-dependent protein kinase IV substrate motif;Casein kinase II substrate motif;Chk1 kinase substrate motif;PKA kinase substrate motif;PKC kinase substrate motif	androgen receptor signaling pathway;biological regulation;biosynthetic process;cellular biosynthetic process;cellular component assembly;cellular component organization;cellular component organization or biogenesis;cellular macromolecule metabolic process;cellular metabolic process;cellular nitrogen compound metabolic process;cellular process;cellular response to stimulus;developmental process;ge…	acetyltransferase activity;binding;catalytic activity;histone acetyltransferase activity;hormone receptor binding;ligand-dependent nuclear receptor transcription coactivator activity;lysine N-acetyltransferase activity;N-acetyltransferase activity;N-acyltransferase activity;nuclear hormone receptor binding;protein binding;protein binding transcription factor activity;receptor activity;receptor bi…	cell part;intracellular membrane-bounded organelle;intracellular organelle;intracellular organelle part;intracellular part;macromolecular complex;mediator complex;membrane-bounded organelle;nuclear part;nucleoplasm;nucleoplasm part;nucleus;organelle;organelle part;protein complex		+	CST;HTP	Med24_N			Mediator of RNA polymerase II transcription subunit 24
S	50	0.999318	O15155	BET1	BET1 homolog	O15155(S50)	0.586981	-0.0390436	0.00705175	+		+		0.488824	-0.939399	0.450478					0.564378	-0.378918	0.144044					2.04527	0.544584	0.0159781	+		+		___1	Casein kinase II substrate motif;Phosphorylase kinase substrate motif;PKA kinase substrate motif;PKC kinase substrate motif	cellular component organization;cellular component organization at cellular level;cellular component organization or biogenesis;cellular component organization or biogenesis at cellular level;cellular membrane fusion;cellular membrane organization;cellular process;ER to Golgi vesicle-mediated transport;establishment of localization;establishment of localization in cell;establishment of protein lo…		cell part;cis-Golgi network;cytoplasmic part;endoplasmic reticulum membrane;endoplasmic reticulum part;Golgi apparatus part;Golgi cisterna;Golgi membrane;integral to membrane;intracellular organelle part;intracellular part;intrinsic to membrane;membrane;membrane part;organelle membrane;organelle part;organelle subcompartment	SNARE interactions in vesicular transport	+	HTP				BET1 homolog
S	99	0.998285	Q92619	HMHA1	Minor histocompatibility protein HA-1;Minor histocompatibility antigen HA-1	Q92619(S99)	0.909888	0.979879	0.0152505	+				0.734569	0.852079	N/A					1.04872	0.56991	0.116361					0.449012	0.124873	0.0950021					___1	Casein kinase II substrate motif;ERK1,2 kinase substrate motif;GSK-3, ERK1, ERK2, CDK5 substrate motif;WW domain binding motif	biological regulation;cellular process;cellular response to stimulus;intracellular signal transduction;regulation of biological process;regulation of cellular process;regulation of response to stimulus;regulation of signal transduction;regulation of signaling;regulation of small GTPase mediated signal transduction;response to stimulus;signal transduction;small GTPase mediated signal transduction	binding;cation binding;enzyme activator activity;enzyme regulator activity;GTPase activator activity;GTPase regulator activity;ion binding;metal ion binding;nucleoside-triphosphatase regulator activity	cell part;cytoplasmic part;cytosol;intracellular part;membrane		+	CST;HTP				Minor histocompatibility protein HA-1
S	552	0.998271	P35222	CTNNB1	Catenin beta-1	P35222(S552)	0.363497	0.073497	0.0862577					1.26618	0.363742	0.00307647	+		+		1.0545	0.206893	0.0775519					N/A	N/A	N/A					___1	14-3-3 domain binding motif;Aurora-A kinase substrate motif;Calmodulin-dependent protein kinase II substrate motif;G protein-coupled receptor kinase 1 substrate motif;PAK2 kinase substrate motif;PKA kinase substrate motif;PKC epsilon kinase substrate motif;PKC kinase substrate motif	adherens junction assembly;adherens junction organization;anatomical structure development;anatomical structure formation involved in morphogenesis;anatomical structure homeostasis;anatomical structure morphogenesis;androgen receptor signaling pathway;anterior/posterior axis specification;apoptosis;appendage morphogenesis;axis specification;biological adhesion;biological regulation;biosynthetic p…	activating transcription factor binding;alpha-catenin binding;androgen receptor binding;binding;cadherin binding;cell adhesion molecule binding;DNA binding;double-stranded DNA binding;enzyme binding;estrogen receptor binding;hormone receptor binding;ion channel binding;I-SMAD binding;kinase binding;molecular transducer activity;nuclear hormone receptor binding;nucleic acid binding;nucleic acid bi…	adherens junction;anchoring junction;apical part of cell;basolateral plasma membrane;beta-catenin destruction complex;beta-catenin-TCF7L2 complex;catenin complex;catenin-TCF7L2 complex;cell cortex;cell junction;cell part;cell periphery;cell projection;cell projection membrane;cell projection part;cell-cell adherens junction;cell-cell junction;cell-substrate adherens junction;cell-substrate juncti…	Adherens junction;Arrhythmogenic right ventricular cardiomyopathy (ARVC);Bacterial invasion of epithelial cells;Basal cell carcinoma;Colorectal cancer;Endometrial cancer;Focal adhesion;Leukocyte transendothelial migration;Melanogenesis;Pathogenic Escherichia coli infection;Pathways in cancer;Prostate cancer;Thyroid cancer;Tight junction;Wnt signaling pathway	+	CST;HTP;LTP				Catenin beta-1
S	825	1	Q9UKV3	ACIN1	Apoptotic chromatin condensation inducer in the nucleus	Q9UKV3(S825)		N/A	N/A					N/A	N/A	N/A					N/A	N/A	N/A					1.98398	0.233301	0.0063083	+		+		___1	14-3-3 domain binding motif;Calmodulin-dependent protein kinase II alpha substrate motif;Calmodulin-dependent protein kinase II substrate motif;Calmodulin-dependent protein kinase IV substrate motif;Casein kinase II substrate motif;G protein-coupled receptor kinase 1 substrate motif;Phosphorylase kinase substrate motif;Pim1 kinase substrate sequence;PKA kinase substrate motif;PKC epsilon kinase s…	apoptosis;apoptotic chromosome condensation;biological regulation;cell death;cell differentiation;cellular component disassembly;cellular component disassembly at cellular level;cellular component disassembly involved in apoptosis;cellular component organization;cellular component organization at cellular level;cellular component organization or biogenesis;cellular component organization or bioge…	ATPase activity;binding;catalytic activity;enzyme binding;hydrolase activity;hydrolase activity, acting on acid anhydrides;hydrolase activity, acting on acid anhydrides, in phosphorus-containing anhydrides;nucleic acid binding;nucleoside-triphosphatase activity;nucleotide binding;protein binding;pyrophosphatase activity	cell part;cytoplasm;cytoplasmic part;cytosol;intracellular membrane-bounded organelle;intracellular non-membrane-bounded organelle;intracellular organelle;intracellular organelle part;intracellular part;membrane;membrane-bounded organelle;non-membrane-bounded organelle;nuclear body;nuclear part;nuclear speck;nucleolus;nucleoplasm;nucleoplasm part;nucleus;organelle;organelle part;plasma membrane	mRNA surveillance pathway;RNA transport;Spliceosome	+	CST;HTP				Apoptotic chromatin condensation inducer in the nucleus
S	90	0.982525	Q15154	PCM1	Pericentriolar material 1 protein	Q15154(S90)		N/A	N/A					N/A	N/A	N/A					1.09834	-0.13523	0.0482508	+		+		N/A	N/A	N/A					___1	14-3-3 domain binding motif;ATM kinase substrate motif;Calmodulin-dependent protein kinase II substrate motif;Casein kinase II substrate motif;DNA dependent Protein kinase substrate motif;MAPKAPK2 kinase substrate motif;PKA kinase substrate motif;PKC kinase substrate motif	anatomical structure formation involved in morphogenesis;biological regulation;cell cycle;cell cycle process;cell projection assembly;cell projection organization;cellular component assembly;cellular component assembly at cellular level;cellular component assembly involved in morphogenesis;cellular component movement;cellular component organization;cellular component organization at cellular leve…	binding;identical protein binding;protein binding	cell part;centriolar satellite;centrosome;cytoplasm;cytoplasmic part;cytoskeletal part;cytosol;intracellular non-membrane-bounded organelle;intracellular organelle;intracellular organelle part;intracellular part;macromolecular complex;membrane;microtubule organizing center;microtubule organizing center part;non-membrane-bounded organelle;nuclear membrane;nuclear part;organelle;organelle membrane;…		+	CST;HTP				Pericentriolar material 1 protein
S	104	0.999999	Q969R8	ITFG2	Integrin-alpha FG-GAP repeat-containing protein 2	Q969R8(S104)	0.841228	0.652012	0.0331168	+				-0.111991	-1.32546	0.206061					-0.502975	0.470094	0.529387					0.726452	1.15203	0.232576					___1		B cell activation;B cell activation involved in immune response;B cell differentiation;cell activation;cell activation involved in immune response;cell differentiation;cellular developmental process;cellular process;developmental process;germinal center B cell differentiation;immune effector process;immune system process;leukocyte activation;leukocyte activation involved in immune response;leukoc…		cell part;cytoplasmic part;cytosol;intracellular organelle part;intracellular part;nuclear part;nucleoplasm;organelle part		+	HTP	Itfg2			Integrin-alpha FG-GAP repeat-containing protein 2
S	372	0.999586	P57075	UBASH3A	Ubiquitin-associated and SH3 domain-containing protein A	P57075(S372)	0.825053	0.312898	0.028199	+		+		0.459851	0.158466	0.572611					0.400429	0.108357	0.0351612					0.137766	-0.00933552	N/A					___1	Casein kinase II substrate motif;MAPKAPK2 kinase substrate motif;PKA kinase substrate motif;PKC kinase substrate motif	biological regulation;negative regulation of antigen receptor-mediated signaling pathway;negative regulation of biological process;negative regulation of cell communication;negative regulation of cellular process;negative regulation of immune system process;negative regulation of response to stimulus;negative regulation of signal transduction;negative regulation of signaling;negative regulation o…		cell part;cytoplasmic part;cytosol;extracellular membrane-bounded organelle;extracellular organelle;extracellular region part;extracellular vesicular exosome;intracellular membrane-bounded organelle;intracellular organelle;intracellular part;membrane-bounded organelle;membrane-bounded vesicle;nucleus;organelle;vesicle		+	HTP				Ubiquitin-associated and SH3 domain-containing protein A
S	155	0.935502	Q15691	MAPRE1	Microtubule-associated protein RP/EB family member 1	Q15691(S155)	-0.353469	-0.26993	0.0197118					-0.000577203	0.513996	N/A					1.08488	-0.178835	0.0251925	+		+		1.66234	0.0129261	0.0733783					___1	Casein kinase II substrate motif;G protein-coupled receptor kinase 1 substrate motif;PKA kinase substrate motif	biological regulation;cell cycle;cell cycle phase;cell cycle process;cell division;cell proliferation;cellular component organization;cellular component organization at cellular level;cellular component organization or biogenesis;cellular component organization or biogenesis at cellular level;cellular localization;cellular macromolecule localization;cellular process;cellular protein localization;…	binding;cytoskeletal protein binding;microtubule binding;microtubule plus-end binding;protein binding;protein C-terminus binding;tubulin binding	cell cortex part;cell part;cell projection membrane;cell projection part;centrosome;cortical cytoskeleton;cortical microtubule cytoskeleton;cytoplasm;cytoplasmic microtubule;cytoplasmic part;cytoskeletal part;cytoskeleton;cytosol;Golgi apparatus;intracellular membrane-bounded organelle;intracellular non-membrane-bounded organelle;intracellular organelle;intracellular organelle part;intracellular …		+	HTP;LTP				Microtubule-associated protein RP/EB family member 1
S	524	0.767346	Q07866	KLC1	Kinesin light chain 1	Q07866(S524)	0.75731	0.27122	0.0419389	+		+		0.566071	0.546871	0.42047					0.146741	-0.228508	0.150876					N/A	N/A	N/A					___1	b-Adrenergic Receptor kinase substrate motif;PKA kinase substrate motif;PKC kinase substrate motif	antigen processing and presentation;antigen processing and presentation of exogenous antigen;antigen processing and presentation of exogenous peptide antigen;antigen processing and presentation of exogenous peptide antigen via MHC class II;antigen processing and presentation of peptide antigen;antigen processing and presentation of peptide antigen via MHC class II;antigen processing and presentat…	catalytic activity;hydrolase activity;hydrolase activity, acting on acid anhydrides;hydrolase activity, acting on acid anhydrides, in phosphorus-containing anhydrides;microtubule motor activity;motor activity;nucleoside-triphosphatase activity;pyrophosphatase activity	cell part;cell projection part;cytoplasmic membrane-bounded vesicle;cytoplasmic part;cytoplasmic vesicle;cytoskeletal part;cytosol;growth cone;intracellular membrane-bounded organelle;intracellular organelle;intracellular organelle part;intracellular part;kinesin complex;macromolecular complex;membrane;membrane-bounded organelle;membrane-bounded vesicle;microtubule;microtubule associated complex;…		+	CST;HTP				Kinesin light chain 1
S	1172	1	P78559	MAP1A	Microtubule-associated protein 1A;MAP1A heavy chain;MAP1 light chain LC2	P78559(S1172)	-0.246727	-0.455712	0.559485					0.282973	0.102053	N/A					1.05054	0.65488	0.0281217	+				-0.0936623	-0.267375	0.320524					___1	ERK1,2 kinase substrate motif;Growth associated histone HI kinase substrate motif;GSK-3, ERK1, ERK2, CDK5 substrate motif;WW domain binding motif	biological regulation;cellular component organization;cellular component organization at cellular level;cellular component organization or biogenesis;cellular component organization or biogenesis at cellular level;cellular process;cytoskeleton organization;microtubule cytoskeleton organization;microtubule-based process;multicellular organismal process;neurological system process;organelle organiz…	structural molecule activity	cell part;cytoplasmic part;cytoskeletal part;cytosol;intracellular organelle part;intracellular part;macromolecular complex;microtubule;microtubule associated complex;organelle part;protein complex		+	CST;HTP				MAP1A heavy chain;Microtubule-associated protein 1A
S	214	0.757755	Q5JTD0	TJAP1	Tight junction-associated protein 1	Q5JTD0(S214)	0.750376	0.142802	0.00578424	+		+		-0.173694	-0.453834	0.454986					N/A	N/A	N/A					0.935988	-0.67206	N/A					___1	Casein kinase I substrate motif;ERK1,2 kinase substrate motif;G protein-coupled receptor kinase 1 substrate motif;GSK-3, ERK1, ERK2, CDK5 substrate motif;WW domain binding motif	cellular component organization;cellular component organization at cellular level;cellular component organization or biogenesis;cellular component organization or biogenesis at cellular level;cellular process;Golgi organization;organelle organization		cell junction;cell part;cell-cell junction;cytoplasmic part;endosome;Golgi apparatus;Golgi apparatus part;intracellular membrane-bounded organelle;intracellular organelle;intracellular organelle part;intracellular part;membrane;membrane-bounded organelle;nuclear part;nucleoplasm;occluding junction;organelle;organelle part;plasma membrane;tight junction;trans-Golgi network	Tight junction	+	HTP				Tight junction-associated protein 1
S	12	0.962028	O43598	DNPH1	2'-deoxynucleoside 5'-phosphate N-hydrolase 1	O43598(S12)	0.301354	0.215741	0.272042					-0.646315	-0.070103	N/A					1.04173	0.59595	0.00161586	+		+		N/A	N/A	N/A					___1	14-3-3 domain binding motif;b-Adrenergic Receptor kinase substrate motif;Calmodulin-dependent protein kinase II substrate motif;Casein kinase II substrate motif;CLK1 kinase substrate motif;PKA kinase substrate motif;PKC kinase substrate motif	biological regulation;catabolic process;cell differentiation;cell proliferation;cellular catabolic process;cellular developmental process;cellular metabolic process;cellular nitrogen compound catabolic process;cellular nitrogen compound metabolic process;cellular process;deoxyribonucleoside monophosphate catabolic process;deoxyribonucleoside monophosphate metabolic process;deoxyribonucleotide cat…	catalytic activity;deoxyribonucleoside 5'-monophosphate N-glycosidase activity;hydrolase activity;hydrolase activity, acting on glycosyl bonds;hydrolase activity, hydrolyzing N-glycosyl compounds;nucleoside deoxyribosyltransferase activity;transferase activity;transferase activity, transferring glycosyl groups;transferase activity, transferring pentosyl groups	cell part;cytoplasm;extracellular membrane-bounded organelle;extracellular organelle;extracellular region part;extracellular vesicular exosome;intracellular membrane-bounded organelle;intracellular organelle;intracellular organelle part;intracellular part;membrane-bounded organelle;membrane-bounded vesicle;nuclear part;nucleoplasm;nucleus;organelle;organelle part;vesicle		+	HTP				2'-deoxynucleoside 5'-phosphate N-hydrolase 1
S	78	0.999994	P62753	RPS6	40S ribosomal protein S6	P62753(S78)	0.00791302	0.940505	0.821067					0.263395	0.468531	0.43151					1.02892	0.676899	0.000688973	+				-0.359176	-0.315074	0.20823					___1	G protein-coupled receptor kinase 1 substrate motif;GSK3 kinase substrate motif	activation-induced cell death of T cells;anatomical structure development;anatomical structure morphogenesis;apoptosis;biological regulation;biosynthetic process;carbohydrate homeostasis;catabolic process;cell activation;cell activation involved in immune response;cell cycle checkpoint;cell cycle phase;cell cycle process;cell death;cell development;cell differentiation;cell proliferation;cell sur…	binding;enzyme binding;kinase binding;protein binding;protein kinase binding;structural constituent of ribosome;structural molecule activity	cell body;cell part;cell projection;cytoplasm;cytoplasmic part;cytosol;cytosolic small ribosomal subunit;dendrite;intracellular membrane-bounded organelle;intracellular non-membrane-bounded organelle;intracellular organelle;intracellular organelle part;intracellular part;macromolecular complex;membrane;membrane-bounded organelle;neuron projection;non-membrane-bounded organelle;nuclear part;nucleo…	Insulin signaling pathway;mTOR signaling pathway;Ribosome	+	CST;HTP	Ribosomal_S6e			40S ribosomal protein S6
S	648	0.946894	Q99490	AGAP2	Arf-GAP with GTPase, ANK repeat and PH domain-containing protein 2	Q99490(S648)	0.726395	0.671656	0.00653179	+				0.375735	0.418136	0.15853					0.299479	0.459537	N/A					0.513693	0.198117	0.0955391					___1	14-3-3 domain binding motif;Aurora-A kinase substrate motif;Calmodulin-dependent protein kinase II substrate motif;PAK2 kinase substrate motif;Phosphorylase kinase substrate motif;Pim1 kinase substrate sequence;PKA kinase substrate motif;PKC epsilon kinase substrate motif;PKC kinase substrate motif	axon guidance;biological regulation;cellular process;cellular response to stimulus;chemotaxis;establishment of localization;establishment of protein localization;intracellular signal transduction;locomotion;negative regulation of apoptosis;negative regulation of biological process;negative regulation of catabolic process;negative regulation of cell death;negative regulation of cellular process;ne…	binding;cation binding;enzyme activator activity;enzyme regulator activity;GTP binding;GTPase activator activity;GTPase regulator activity;guanyl nucleotide binding;guanyl ribonucleotide binding;ion binding;metal ion binding;nucleoside-triphosphatase regulator activity;nucleotide binding;purine nucleotide binding;purine ribonucleoside triphosphate binding;purine ribonucleotide binding;ribonucleot…	cell part;cytoplasmic part;extracellular membrane-bounded organelle;extracellular organelle;extracellular region part;extracellular vesicular exosome;intracellular membrane-bounded organelle;intracellular non-membrane-bounded organelle;intracellular organelle;intracellular organelle part;intracellular part;membrane;membrane-bounded organelle;membrane-bounded vesicle;mitochondrion;non-membrane-bou…	Endocytosis	+	CST;HTP				Arf-GAP with GTPase| ANK repeat and PH domain-containing protein 2
S	17	0.940236	Q03252	LMNB2	Lamin-B2	Q03252(S17)	0.360533	0.044464	0.142092					1.2389	-0.361696	0.00351734	+		+		-0.215268	-1.04048	0.200099					-0.802084	-0.321676	N/A					___1	Casein kinase II substrate motif;Cdc2 kinase substrate motif;CDK kinase substrate motif;CDK1,2,4,6 kinase substrate motif;CDK4 kinase substrate motif;ERK1,2 kinase substrate motif;GSK-3, ERK1, ERK2, CDK5 substrate motif;WW domain binding motif		structural molecule activity	cell part;cytoskeletal part;intermediate filament;intracellular organelle part;intracellular part;lamin filament;macromolecular complex;membrane;nuclear inner membrane;nuclear membrane;nuclear part;organelle inner membrane;organelle membrane;organelle part;protein complex		+	CST;HTP;LTP				Lamin-B2
S	706	1	O94806;Q15139;Q9BZL6	PRKD3;PRKD1;PRKD2	Serine/threonine-protein kinase D3;Serine/threonine-protein kinase D1;Serine/threonine-protein kinase D2	O94806(S706)	0.267236	-0.0721187	0.017708					0.204767	-0.695839	0.271044					0.342555	-0.559707	0.0110661					1.96529	-0.194741	0.000620363	+		+		___1	G protein-coupled receptor kinase 1 substrate motif;GSK3 kinase substrate motif;PKA kinase substrate motif;PKC kinase substrate motif	activation of immune response;activation of protein kinase activity;activation of protein kinase C activity by G-protein coupled receptor protein signaling pathway;anatomical structure formation involved in morphogenesis;anatomical structure morphogenesis;angiogenesis;antigen receptor-mediated signaling pathway;apoptosis;biological adhesion;biological regulation;biosynthetic process;cell adhesion…	adenyl nucleotide binding;adenyl ribonucleotide binding;ATP binding;binding;catalytic activity;cation binding;identical protein binding;ion binding;kinase activity;metal ion binding;nucleotide binding;phosphotransferase activity, alcohol group as acceptor;protein binding;protein kinase activity;protein kinase C activity;protein serine/threonine kinase activity;purine nucleotide binding;purine rib…	cell cortex;cell junction;cell part;cell-cell junction;cytoplasm;cytoplasmic part;cytosol;Golgi apparatus;Golgi apparatus part;integral to membrane;integral to plasma membrane;intracellular membrane-bounded organelle;intracellular organelle;intracellular organelle part;intracellular part;intrinsic to membrane;intrinsic to plasma membrane;membrane;membrane part;membrane-bounded organelle;nuclear p…		+	CST;HTP;LTP	Pkinase			Serine/threonine-protein kinase D1;Serine/threonine-protein kinase D2;Serine/threonine-protein kinase D3
S	261	1	Q8IYB4	PEX5L	PEX5-related protein	Q8IYB4(S261)	0.716596	0.0366088	0.00136811	+		+		0.960438	0.743989	0.00336939	+				1.0155	-0.155791	0.000191794	+		+		0.664938	-0.206262	N/A					___1	14-3-3 domain binding motif;Calmodulin-dependent protein kinase II alpha substrate motif;Calmodulin-dependent protein kinase II substrate motif;Calmodulin-dependent protein kinase IV substrate motif;Casein kinase II substrate motif;Chk1 kinase substrate motif;MAPKAPK2 kinase substrate motif;Phosphorylase kinase substrate motif;PKA kinase substrate motif;PKC kinase substrate motif	biological regulation;cellular chemical homeostasis;cellular component assembly;cellular component assembly at cellular level;cellular component organization;cellular component organization at cellular level;cellular component organization or biogenesis;cellular component organization or biogenesis at cellular level;cellular homeostasis;cellular ion homeostasis;cellular macromolecular complex ass…	binding;enzyme binding;GTPase binding;peptide binding;peroxisome matrix targeting signal-1 binding;peroxisome targeting sequence binding;protein binding;signal sequence binding;small GTPase binding	cell part;cell projection;cytoplasmic part;cytosol;dendrite;intracellular membrane-bounded organelle;intracellular organelle;intracellular organelle part;intracellular part;macromolecular complex;membrane;membrane-bounded organelle;microbody;microbody membrane;microbody part;neuron projection;organelle;organelle membrane;organelle part;peroxisomal membrane;peroxisomal part;protein complex;recepto…		+	CST;HTP				PEX5-related protein
S	497	0.999783	Q96BY7	ATG2B	Autophagy-related protein 2 homolog B	Q96BY7(S497)	1.18599	1.19409	0.00113068	+				0.894061	0.172487	0.109659					1.4919	0.407407	0.0174711	+		+		1.94343	0.520304	0.00522285	+		+		___1	14-3-3 domain binding motif;Calmodulin-dependent protein kinase II substrate motif;Casein kinase II substrate motif;G protein-coupled receptor kinase 1 substrate motif;GSK3 kinase substrate motif;MAPKAPK2 kinase substrate motif;Phosphorylase kinase substrate motif;PKA kinase substrate motif;PKC kinase substrate motif	autophagic vacuole assembly;autophagy;catabolic process;cell communication;cellular catabolic process;cellular component assembly;cellular component assembly at cellular level;cellular component organization;cellular component organization at cellular level;cellular component organization or biogenesis;cellular component organization or biogenesis at cellular level;cellular metabolic process;cell…		cell part;cytoplasmic part;extrinsic to membrane;intracellular part;lipid particle;membrane;membrane part;pre-autophagosomal structure;pre-autophagosomal structure membrane		+	HTP				Autophagy-related protein 2 homolog B
S	469	0.99973	O76021	RSL1D1	Ribosomal L1 domain-containing protein 1	O76021(S469)	-0.689195	0.83463	0.724648					0.408851	0.110433	0.0157719					0.426533	0.104873	0.0282754					-0.275594	-0.0419815	0.0469821					___1	G protein-coupled receptor kinase 1 substrate motif;PKA kinase substrate motif;PKC kinase substrate motif	biological regulation;cell differentiation;cellular developmental process;cellular process;developmental process;osteoblast differentiation;regulation of apoptosis;regulation of biological process;regulation of cell aging;regulation of cell death;regulation of cellular process;regulation of cellular response to stress;regulation of cellular senescence;regulation of developmental process;regulatio…		cell part;intracellular non-membrane-bounded organelle;intracellular organelle;intracellular organelle part;intracellular part;membrane;non-membrane-bounded organelle;nuclear part;nucleolus;organelle;organelle part		+	CST;HTP				Ribosomal L1 domain-containing protein 1
S	710	0.999999	Q9UKV3	ACIN1	Apoptotic chromatin condensation inducer in the nucleus	Q9UKV3(S710)	1.09552	0.971516	0.0288029	+				0.959789	1.11029	0.121082					1.10332	-0.085313	0.0199463	+		+		1.83442	-0.114651	0.000209168	+		+		___1	14-3-3 domain binding motif;ATM kinase substrate motif;Calmodulin-dependent protein kinase II substrate motif;Casein kinase II substrate motif;DNA dependent Protein kinase substrate motif;G protein-coupled receptor kinase 1 substrate motif;GSK3 kinase substrate motif;PAK2 kinase substrate motif;PKA kinase substrate motif;PKC epsilon kinase substrate motif;PKC kinase substrate motif	apoptosis;apoptotic chromosome condensation;biological regulation;cell death;cell differentiation;cellular component disassembly;cellular component disassembly at cellular level;cellular component disassembly involved in apoptosis;cellular component organization;cellular component organization at cellular level;cellular component organization or biogenesis;cellular component organization or bioge…	ATPase activity;binding;catalytic activity;enzyme binding;hydrolase activity;hydrolase activity, acting on acid anhydrides;hydrolase activity, acting on acid anhydrides, in phosphorus-containing anhydrides;nucleic acid binding;nucleoside-triphosphatase activity;nucleotide binding;protein binding;pyrophosphatase activity	cell part;cytoplasm;cytoplasmic part;cytosol;intracellular membrane-bounded organelle;intracellular non-membrane-bounded organelle;intracellular organelle;intracellular organelle part;intracellular part;membrane;membrane-bounded organelle;non-membrane-bounded organelle;nuclear body;nuclear part;nuclear speck;nucleolus;nucleoplasm;nucleoplasm part;nucleus;organelle;organelle part;plasma membrane	mRNA surveillance pathway;RNA transport;Spliceosome	+	CST;HTP				Apoptotic chromatin condensation inducer in the nucleus
S	418	0.999999	Q9NQC7	CYLD	Ubiquitin carboxyl-terminal hydrolase CYLD	Q9NQC7(S418)	1.38957	1.32176	0.0182581	+				1.09721	1.46415	0.0243434	+				1.3938	0.543397	0.0584353					1.15445	1.00382	0.096073					___1	14-3-3 domain binding motif;Calmodulin-dependent protein kinase II substrate motif;G protein-coupled receptor kinase 1 substrate motif;GSK3 kinase substrate motif;Phosphorylase kinase substrate motif;PKA kinase substrate motif;PKC kinase substrate motif	activation of immune response;activation of innate immune response;biological regulation;catabolic process;cell cycle;cell death;cell surface receptor linked signaling pathway;cellular catabolic process;cellular macromolecule catabolic process;cellular macromolecule metabolic process;cellular metabolic process;cellular process;cellular protein metabolic process;cellular response to stimulus;cytop…	binding;catalytic activity;cation binding;cysteine-type peptidase activity;enzyme binding;hydrolase activity;ion binding;kinase binding;metal ion binding;peptidase activity;peptidase activity, acting on L-amino acid peptides;proline-rich region binding;protein binding;protein kinase binding;small conjugating protein-specific protease activity;transition metal ion binding;ubiquitin-specific protea…	cell part;centrosome;cytoplasmic part;cytoskeletal part;cytosol;extrinsic to internal side of plasma membrane;extrinsic to membrane;extrinsic to plasma membrane;intracellular non-membrane-bounded organelle;intracellular organelle;intracellular organelle part;intracellular part;macromolecular complex;membrane part;microtubule;microtubule organizing center;non-membrane-bounded organelle;nuclear par…	Osteoclast differentiation;RIG-I-like receptor signaling pathway	+	CST;HTP;LTP	CYLD_phos_site			Ubiquitin carboxyl-terminal hydrolase CYLD
S	220	0.926785	Q6P1L5	FAM117B	Protein FAM117B	Q6P1L5(S220)	-0.916473	0.621261	0.0697165					-0.531886	-0.0280133	0.0873297					-0.0580223	0.212756	N/A					N/A	N/A	N/A					___1	14-3-3 domain binding motif;AMP-activated protein kinase substrate motif;Calmodulin-dependent protein kinase I substrate motif;Calmodulin-dependent protein kinase II alpha substrate motif;Calmodulin-dependent protein kinase II substrate motif;Calmodulin-dependent protein kinase IV substrate motif;Casein kinase II substrate motif;Chk1 kinase substrate motif;Doublecortin kinase-1 kinase substrate m…					+	CST;HTP	FAM117			Protein FAM117B
S	110	0.999758	Q8NEY8	PPHLN1	Periphilin-1	Q8NEY8(S110)	-0.375105	0.801161	0.0790146					0.278342	0.587986	0.744734					0.358284	0.627887	0.109959					-0.222549	0.108357	0.00266015					___1	14-3-3 domain binding motif;Calmodulin-dependent protein kinase II substrate motif;Casein kinase II substrate motif;G protein-coupled receptor kinase 1 substrate motif;GSK3 kinase substrate motif;PAK2 kinase substrate motif;PKA kinase substrate motif;PKC epsilon kinase substrate motif;PKC kinase substrate motif	developmental process;keratinization		cell part;cytoplasm;cytoplasmic part;Golgi apparatus;intracellular membrane-bounded organelle;intracellular organelle;intracellular organelle part;intracellular part;membrane-bounded organelle;nuclear part;nucleoplasm;organelle;organelle part		+	CST;HTP;LTP				Periphilin-1
S	190	0.82531	Q6ISB3	GRHL2	Grainyhead-like protein 2 homolog	Q6ISB3(S190)	0.0307379	0.983868	0.848175					0.659619	0.335719	0.400467					0.470823	-0.104341	0.202049					0.0754896	0.139996	0.383315					___3	Casein kinase II substrate motif;Dual specificity protein phosphatase 6 substrate motif;PP2C delta substrate motif	anatomical structure development;anatomical structure formation involved in morphogenesis;anatomical structure morphogenesis;biological adhesion;biological regulation;biosynthetic process;brain development;camera-type eye development;cardiac chamber morphogenesis;cardiac ventricle morphogenesis;cell adhesion;cell differentiation;cell junction assembly;cell junction organization;cell morphogenesis…	binding;chromatin binding;chromatin DNA binding;DNA binding;intronic transcription regulatory region DNA binding;intronic transcription regulatory region sequence-specific DNA binding;nucleic acid binding;nucleic acid binding transcription factor activity;regulatory region DNA binding;regulatory region nucleic acid binding;sequence-specific DNA binding;sequence-specific DNA binding transcription …	cell junction;cell part;cell-cell junction;intracellular membrane-bounded organelle;intracellular organelle;intracellular part;membrane;membrane-bounded organelle;nucleus;organelle							Grainyhead-like protein 2 homolog
S	230	1	Q15056	EIF4H	Eukaryotic translation initiation factor 4H	Q15056(S230)	-0.1202	0.236707	0.313849					-0.0849382	-0.800407	0.356637					-0.282123	-0.562176	0.0231463					0.347439	0.297602	0.00239079					___1		biological regulation;biosynthetic process;cellular biosynthetic process;cellular macromolecule biosynthetic process;cellular macromolecule metabolic process;cellular metabolic process;cellular process;cellular protein metabolic process;developmental growth;developmental process;gene expression;growth;macromolecule biosynthetic process;macromolecule metabolic process;metabolic process;posttranscr…	binding;nucleic acid binding;nucleotide binding;RNA binding;translation factor activity, nucleic acid binding;translation initiation factor activity	cell part;cytoplasmic part;cytosol;eukaryotic translation initiation factor 4F complex;intracellular part;macromolecular complex;membrane;perinuclear region of cytoplasm;protein complex		+	CST;HTP				Eukaryotic translation initiation factor 4H
T	611	0.917885	Q13615	MTMR3	Myotubularin-related protein 3	Q13615(T611)	-0.02322	0.372125	0.969834					1.43542	0.518032	N/A					1.0036	0.413143	0.0365121	+		+		-0.100237	0.478092	0.865661					___1	Casein kinase II substrate motif	biosynthetic process;cellular biosynthetic process;cellular lipid metabolic process;cellular macromolecule metabolic process;cellular metabolic process;cellular process;cellular protein metabolic process;dephosphorylation;glycerolipid biosynthetic process;glycerolipid metabolic process;glycerophospholipid biosynthetic process;glycerophospholipid metabolic process;lipid biosynthetic process;lipid …	binding;catalytic activity;cation binding;hydrolase activity;hydrolase activity, acting on ester bonds;inositol or phosphatidylinositol phosphatase activity;ion binding;lipid phosphatase activity;metal ion binding;phosphatase activity;phosphatidylinositol bisphosphate phosphatase activity;phosphatidylinositol monophosphate phosphatase activity;phosphatidylinositol-3,5-bisphosphate 3-phosphatase a…	cell part;cytoplasm;cytoplasmic part;cytosol;extrinsic to membrane;intracellular organelle part;intracellular part;membrane;membrane part;nuclear part;nucleoplasm;organelle part		+	CST;HTP				Myotubularin-related protein 3
S	109	0.937261	O43768	ENSA	Alpha-endosulfine	O43768(S109)	-0.029882	0.985761	0.092999					0.359461	0.404907	0.22745					0.49968	0.110764	N/A					-0.227033	-0.326046	N/A					___1	14-3-3 domain binding motif;Calmodulin-dependent protein kinase II substrate motif;Casein kinase II substrate motif;G protein-coupled receptor kinase 1 substrate motif;GSK3 kinase substrate motif;MDC1 BRCT domain binding motif;Phosphorylase kinase substrate motif;PKA kinase substrate motif;PKC epsilon kinase substrate motif;PKC kinase substrate motif;Plk1 PBD domain binding motif	biological regulation;cell cycle;cell cycle phase;cell cycle process;cell division;cellular component organization;cellular component organization at cellular level;cellular component organization or biogenesis;cellular component organization or biogenesis at cellular level;cellular process;establishment of localization;G2/M transition of mitotic cell cycle;mitosis;mitotic cell cycle;negative reg…	binding;channel inhibitor activity;channel regulator activity;enzyme binding;enzyme inhibitor activity;enzyme regulator activity;ion channel inhibitor activity;phosphatase binding;phosphatase inhibitor activity;phosphatase regulator activity;potassium channel inhibitor activity;potassium channel regulator activity;protein binding;protein phosphatase 2A binding;protein phosphatase binding;protein …	cell part;cytoplasm;intracellular organelle part;intracellular part;nuclear part;nucleoplasm;organelle part		+	CST;HTP;LTP	Endosulfine			Alpha-endosulfine
S	614	0.999976	P49790	NUP153	Nuclear pore complex protein Nup153	P49790(S614)	-0.496	-0.462873	0.0086127		+			-0.20924	-1.00828	0.292746					0.525668	-0.321063	0.0518725					1.83305	0.368936	0.0149133	+		+		___1	ERK1,2 kinase substrate motif;G protein-coupled receptor kinase 1 substrate motif;Growth associated histone HI kinase substrate motif;GSK-3, ERK1, ERK2, CDK5 substrate motif;WW domain binding motif	biological regulation;biosynthetic process;carbohydrate metabolic process;carbohydrate transport;cell cycle;cell cycle process;cell surface receptor linked signaling pathway;cellular biosynthetic process;cellular component assembly;cellular component assembly at cellular level;cellular component disassembly;cellular component disassembly at cellular level;cellular component organization;cellular …	binding;cation binding;DNA binding;identical protein binding;ion binding;metal ion binding;nucleic acid binding;nucleocytoplasmic transporter activity;protein anchor;protein binding;structural constituent of nuclear pore;structural molecule activity;transition metal ion binding;transporter activity;zinc ion binding	cell part;cytoplasm;inclusion body;intracellular non-membrane-bounded organelle;intracellular organelle;intracellular organelle part;intracellular part;macromolecular complex;membrane;membrane part;non-membrane-bounded organelle;nuclear inclusion body;nuclear membrane;nuclear part;nuclear periphery;nuclear pore;nucleolus;nucleoplasm;organelle;organelle membrane;organelle part;pore complex;protein…	RNA transport	+	CST;HTP	Nup153			Nuclear pore complex protein Nup153
S	12	0.999931	O43399	TPD52L2	Tumor protein D54	O43399(S12)	-0.10149	0.620305	0.252833					-0.0735299	0.27274	0.242365					-0.00960568	1.6043	0.70895					-0.764126	0.712992	0.155128					___1	Cdc2 kinase substrate motif;CDK kinase substrate motif;CDK1,2,4,6 kinase substrate motif;ERK1,2 kinase substrate motif;GSK-3, ERK1, ERK2, CDK5 substrate motif;WW domain binding motif	biological regulation;regulation of biological process;regulation of cell proliferation;regulation of cellular process	binding;identical protein binding;protein binding;protein dimerization activity;protein heterodimerization activity;protein homodimerization activity	cell part;cytoplasm;cytoplasmic part;intracellular part;perinuclear region of cytoplasm		+	HTP				Tumor protein D54
S	473	1	Q13263	TRIM28	Transcription intermediary factor 1-beta	Q13263(S473)	0.369958	0.406498	0.00252698					0.445032	0.202593	0.000994325					0.875127	0.019675	0.00377074	+		+		1.82293	0.385207	1.53151e-06	+		+		___1	14-3-3 domain binding motif;Calmodulin-dependent protein kinase II substrate motif;Calmodulin-dependent protein kinase IV substrate motif;Casein kinase II substrate motif;Chk1 kinase substrate motif;PKA kinase substrate motif;PKC kinase substrate motif;ZIP kinase substrate motif	anatomical structure morphogenesis;biological regulation;biosynthetic process;cell morphogenesis;cell morphogenesis involved in differentiation;cellular biosynthetic process;cellular component assembly;cellular component morphogenesis;cellular component organization;cellular component organization or biogenesis;cellular developmental process;cellular macromolecule metabolic process;cellular metab…	acid-amino acid ligase activity;binding;catalytic activity;cation binding;chromo shadow domain binding;DNA binding;enzyme binding;ion binding;kinase activity;Krueppel-associated box domain binding;ligase activity;ligase activity, forming carbon-nitrogen bonds;metal ion binding;nucleic acid binding;nucleic acid binding transcription factor activity;phosphotransferase activity, alcohol group as acc…	cell part;chromatin;chromosomal part;euchromatin;heterochromatin;intracellular membrane-bounded organelle;intracellular organelle;intracellular organelle part;intracellular part;membrane-bounded organelle;nuclear chromatin;nuclear chromosome part;nuclear euchromatin;nuclear heterochromatin;nuclear part;nucleoplasm;nucleus;organelle;organelle part		+	CST;HTP;LTP				Transcription intermediary factor 1-beta
S	1059	0.999693	Q08999	RBL2	Retinoblastoma-like protein 2	Q08999(S1059)	-0.19669	0.217231	0.275962					0.0210533	0.136585	0.910773					-0.319712	0.528871	0.371885					-0.524708	-0.810258	0.120438					___1	Cdc2 kinase substrate motif;CDK kinase substrate motif;CDK1,2,4,6 kinase substrate motif;ERK1,2 kinase substrate motif;GSK-3, ERK1, ERK2, CDK5 substrate motif;WW domain binding motif	biological regulation;biosynthetic process;cell cycle;cellular biosynthetic process;cellular component organization;cellular component organization at cellular level;cellular component organization or biogenesis;cellular component organization or biogenesis at cellular level;cellular macromolecule biosynthetic process;cellular macromolecule metabolic process;cellular metabolic process;cellular ni…	binding;DNA binding;nucleic acid binding	cell part;cytoplasm;extracellular membrane-bounded organelle;extracellular organelle;extracellular region part;extracellular vesicular exosome;intracellular membrane-bounded organelle;intracellular non-membrane-bounded organelle;intracellular organelle;intracellular organelle part;intracellular part;macromolecular complex;membrane-bounded organelle;membrane-bounded vesicle;non-membrane-bounded or…	Cell cycle;TGF-beta signaling pathway	+	CST;HTP				Retinoblastoma-like protein 2
S	483	1	P42568	MLLT3	Protein AF-9	P42568(S483)	0.692249	0.465086	0.034778	+				0.0804501	0.254213	0.791043					0.322505	0.0268709	0.296136					-0.031489	0.62122	0.847695					___1	Casein kinase I substrate motif;Cdc2 kinase substrate motif;CDK kinase substrate motif;CDK1,2,4,6 kinase substrate motif;ERK1,2 kinase substrate motif;Growth associated histone HI kinase substrate motif;GSK-3, ERK1, ERK2, CDK5 substrate motif;WW domain binding motif	anterior/posterior pattern specification;biological regulation;biosynthetic process;cellular biosynthetic process;cellular macromolecule biosynthetic process;cellular macromolecule metabolic process;cellular metabolic process;cellular nitrogen compound metabolic process;cellular process;developmental process;macromolecule biosynthetic process;macromolecule metabolic process;metabolic process;nega…		cell part;extracellular membrane-bounded organelle;extracellular organelle;extracellular region part;extracellular vesicular exosome;intracellular membrane-bounded organelle;intracellular organelle;intracellular organelle part;intracellular part;macromolecular complex;membrane-bounded organelle;membrane-bounded vesicle;nuclear part;nucleoplasm part;nucleus;organelle;organelle part;protein complex…		+	CST;HTP				Protein AF-9
S	206	1	Q9BZL6	PRKD2	Serine/threonine-protein kinase D2	Q9BZL6(S206)	0.686385	0.236679	0.00286873	+		+		N/A	N/A	N/A					N/A	N/A	N/A					N/A	N/A	N/A					___1	PKA kinase substrate motif;PKC kinase substrate motif	activation of immune response;anatomical structure formation involved in morphogenesis;anatomical structure morphogenesis;angiogenesis;antigen receptor-mediated signaling pathway;biological adhesion;biological regulation;cell adhesion;cell death;cell surface receptor linked signaling pathway;cellular macromolecule metabolic process;cellular metabolic process;cellular process;cellular protein meta…	adenyl nucleotide binding;adenyl ribonucleotide binding;ATP binding;binding;catalytic activity;cation binding;ion binding;kinase activity;metal ion binding;nucleotide binding;phosphotransferase activity, alcohol group as acceptor;protein kinase activity;protein kinase C activity;protein serine/threonine kinase activity;purine nucleotide binding;purine ribonucleoside triphosphate binding;purine ri…	cell part;cytoplasm;cytoplasmic part;Golgi apparatus;intracellular membrane-bounded organelle;intracellular organelle;intracellular organelle part;intracellular part;membrane;membrane-bounded organelle;nuclear part;nucleoplasm;nucleus;organelle;organelle part;plasma membrane		+	CST;HTP				Serine/threonine-protein kinase D2
S	116	1	O94952	FBXO21	F-box only protein 21	O94952(S116)	0.0676762	0.13731	0.720027					0.980756	1.15338	0.0210586	+				0.300636	0.046207	0.305704					0.693909	-0.373719	0.10302					___1	Casein kinase II substrate motif;PKA kinase substrate motif	catabolic process;cellular catabolic process;cellular macromolecule catabolic process;cellular macromolecule metabolic process;cellular metabolic process;cellular process;cellular protein metabolic process;macromolecule catabolic process;macromolecule metabolic process;macromolecule modification;metabolic process;modification-dependent macromolecule catabolic process;modification-dependent protei…	acid-amino acid ligase activity;binding;catalytic activity;DNA binding;ligase activity;ligase activity, forming carbon-nitrogen bonds;nucleic acid binding;small conjugating protein ligase activity;ubiquitin-protein ligase activity	cell part;intracellular part;macromolecular complex;protein complex;ubiquitin ligase complex		+	HTP				F-box only protein 21
S	1376	0.936352	Q9UPN3	MACF1	Microtubule-actin cross-linking factor 1, isoforms 1/2/3/5	Q9UPN3(S1376)	0.133169	-0.262071	N/A					N/A	N/A	N/A					N/A	N/A	N/A					1.73822	0.822608	0.00372288	+		+		___1	14-3-3 domain binding motif;Akt kinase substrate motif;Calmodulin-dependent protein kinase II substrate motif;Casein kinase II substrate motif;G protein-coupled receptor kinase 1 substrate motif;MAPKAPK1 kinase substrate motif;PKA kinase substrate motif;PKC kinase substrate motif;Pyruvate dehydrogenase kinase substrate motif;ZIP kinase substrate motif	anatomical structure formation involved in morphogenesis;biological regulation;cell cycle arrest;cell cycle process;cell surface receptor linked signaling pathway;cellular process;cellular response to stimulus;developmental process;establishment of localization;establishment of localization in cell;establishment of protein localization;establishment of protein localization in endoplasmic reticulu…	actin binding;actin filament binding;ATPase activity;binding;calcium ion binding;catalytic activity;cation binding;cytoskeletal protein binding;hydrolase activity;hydrolase activity, acting on acid anhydrides;hydrolase activity, acting on acid anhydrides, in phosphorus-containing anhydrides;ion binding;metal ion binding;nucleoside-triphosphatase activity;protein binding;pyrophosphatase activity	actin cytoskeleton;cell part;cell projection membrane;cell projection part;cytoplasm;cytoplasmic part;cytoskeletal part;cytoskeleton;Golgi apparatus;intracellular membrane-bounded organelle;intracellular non-membrane-bounded organelle;intracellular organelle;intracellular organelle part;intracellular part;leading edge membrane;macromolecular complex;membrane;membrane part;membrane-bounded organel…		+	CST;HTP				Microtubule-actin cross-linking factor 1| isoforms 1/2/3/5
S	116	0.936134	Q15311	RALBP1	RalA-binding protein 1	Q15311(S116)	0.654894	0.478713	0.0435977	+				0.658086	0.301822	0.118867					0.493545	0.459851	0.0537079					0.432824	0.532679	0.0693515					___1	Calmodulin-dependent protein kinase II substrate motif;Casein kinase II substrate motif;Chk1 kinase substrate motif;DNA dependent Protein kinase substrate motif;PKA kinase substrate motif;PKC kinase substrate motif	biological regulation;cellular process;cellular response to stimulus;chemotaxis;establishment of localization;intracellular signal transduction;locomotion;metabolic process;positive regulation of catalytic activity;positive regulation of GTPase activity;positive regulation of hydrolase activity;positive regulation of molecular function;regulation of biological process;regulation of catabolic proc…	ATPase activity;ATPase activity, coupled;ATPase activity, coupled to movement of substances;binding;catalytic activity;enzyme activator activity;enzyme binding;enzyme regulator activity;GTPase activator activity;GTPase binding;GTPase regulator activity;hydrolase activity;hydrolase activity, acting on acid anhydrides;hydrolase activity, acting on acid anhydrides, in phosphorus-containing anhydride…	cell part;cytoplasmic part;cytosol;intracellular part;membrane	Pancreatic cancer;Pathways in cancer	+	HTP				RalA-binding protein 1
S	316	0.999621	Q7Z591	AKNA	AT-hook-containing transcription factor	Q7Z591(S316)	0.652234	-0.248622	0.0463253	+		+		0.0549179	-0.0783504	0.938024					0.0186342	-0.0778478	0.94194					-0.406981	-0.412885	0.310903					___1	ERK1,2 kinase substrate motif;G protein-coupled receptor kinase 1 substrate motif;GSK-3, ERK1, ERK2, CDK5 substrate motif;WW domain binding motif	biological regulation;positive regulation of biological process;positive regulation of biosynthetic process;positive regulation of cellular biosynthetic process;positive regulation of cellular metabolic process;positive regulation of cellular process;positive regulation of gene expression;positive regulation of macromolecule biosynthetic process;positive regulation of macromolecule metabolic proc…	binding;core promoter proximal region DNA binding;core promoter proximal region sequence-specific DNA binding;DNA binding;nucleic acid binding;nucleic acid binding transcription factor activity;regulatory region DNA binding;regulatory region nucleic acid binding;RNA polymerase II core promoter proximal region sequence-specific DNA binding;RNA polymerase II core promoter proximal region sequence-s…	cell part;intracellular membrane-bounded organelle;intracellular organelle;intracellular part;membrane;membrane-bounded organelle;nucleus;organelle		+	HTP				AT-hook-containing transcription factor
S	254	1	Q99808	SLC29A1	Equilibrative nucleoside transporter 1	Q99808(S254)	0.650673	-0.120467	0.0179673	+		+		-0.384659	-0.928841	0.0767133					-0.171596	N/A	0.393695					N/A	N/A	N/A					___1	Casein kinase I substrate motif;Casein kinase II substrate motif	behavior;biological regulation;body fluid secretion;carbohydrate homeostasis;cellular chemical homeostasis;cellular glucose homeostasis;cellular homeostasis;cellular ion homeostasis;cellular metabolic process;cellular nitrogen compound metabolic process;cellular process;cellular response to carbohydrate stimulus;cellular response to chemical stimulus;cellular response to glucose stimulus;cellular…	nucleobase-containing compound transmembrane transporter activity;nucleoside transmembrane transporter activity;substrate-specific transmembrane transporter activity;substrate-specific transporter activity;transmembrane transporter activity;transporter activity	apical plasma membrane;basolateral plasma membrane;cell part;integral to membrane;integral to plasma membrane;intrinsic to membrane;intrinsic to plasma membrane;membrane;membrane part;plasma membrane;plasma membrane part		+	HTP;LTP	Nucleoside_tran			Equilibrative nucleoside transporter 1
S	450	0.963408	O94804	STK10	Serine/threonine-protein kinase 10	O94804(S450)	0.647541	-0.171868	0.0282067	+		+		0.114354	-0.161368	0.0758358					-0.0325999	0.004652	0.687671					-0.184569	-0.674781	0.305607					___2	G protein-coupled receptor kinase 1 substrate motif;GSK3 kinase substrate motif;PKA kinase substrate motif	activation of protein kinase activity;biological adhesion;biological regulation;cell adhesion;cell cycle;cell-cell adhesion;cellular macromolecule metabolic process;cellular metabolic process;cellular process;cellular protein metabolic process;cellular response to stimulus;cellular response to stress;homotypic cell-cell adhesion;intracellular protein kinase cascade;intracellular signal transducti…	adenyl nucleotide binding;adenyl ribonucleotide binding;ATP binding;binding;catalytic activity;identical protein binding;kinase activity;molecular transducer activity;nucleotide binding;phosphotransferase activity, alcohol group as acceptor;polo kinase kinase activity;protein binding;protein dimerization activity;protein homodimerization activity;protein kinase activity;protein serine/threonine k…	cell part;cytoplasm;extracellular membrane-bounded organelle;extracellular organelle;extracellular region part;extracellular vesicular exosome;intracellular part;membrane;membrane-bounded organelle;membrane-bounded vesicle;organelle;plasma membrane;vesicle		+	CST;HTP				Serine/threonine-protein kinase 10
T	601	0.999742	P55265	ADAR	Double-stranded RNA-specific adenosine deaminase	P55265(T601)	-0.283597	-0.135948	0.34365					-0.507829	-1.53994	N/A					0.965175	-0.441243	0.00523592	+		+		1.69688	-0.35777	0.0222762	+		+		___1	Casein kinase I substrate motif;G protein-coupled receptor kinase 1 substrate motif;GSK-3, ERK1, ERK2, CDK5 substrate motif;WW domain binding motif	adenosine to inosine editing;anatomical structure development;base conversion or substitution editing;biological regulation;cell differentiation;cell surface receptor linked signaling pathway;cellular component assembly;cellular component assembly at cellular level;cellular component organization;cellular component organization at cellular level;cellular component organization or biogenesis;cellu…	adenosine deaminase activity;binding;catalytic activity;cation binding;deaminase activity;DNA binding;double-stranded RNA adenosine deaminase activity;hydrolase activity;hydrolase activity, acting on carbon-nitrogen (but not peptide) bonds;hydrolase activity, acting on carbon-nitrogen (but not peptide) bonds, in cyclic amidines;ion binding;metal ion binding;nucleic acid binding	cell part;cytoplasm;intracellular membrane-bounded organelle;intracellular non-membrane-bounded organelle;intracellular organelle;intracellular organelle part;intracellular part;membrane;membrane-bounded organelle;non-membrane-bounded organelle;nuclear part;nucleolus;nucleoplasm;nucleus;organelle;organelle part	Cytosolic DNA-sensing pathway;Measles	+	CST;HTP				Double-stranded RNA-specific adenosine deaminase
S	1184	0.913214	O14497	ARID1A	AT-rich interactive domain-containing protein 1A	O14497(S1184)	0.616895	0.48631	0.040863	+				0.474358	0.722204	0.107821					N/A	N/A	N/A					0.704468	-0.241598	0.0849969					___1	14-3-3 domain binding motif;Calmodulin-dependent protein kinase II alpha substrate motif;Calmodulin-dependent protein kinase II substrate motif;Calmodulin-dependent protein kinase IV substrate motif;Chk1 kinase substrate motif;MAPKAPK2 kinase substrate motif;Phosphorylase kinase substrate motif;PKA kinase substrate motif;PKC kinase substrate motif	anatomical structure development;anatomical structure formation involved in morphogenesis;androgen receptor signaling pathway;ATP-dependent chromatin remodeling;biological regulation;biosynthetic process;blood vessel development;cardiac chamber development;cellular biosynthetic process;cellular component disassembly;cellular component disassembly at cellular level;cellular component organization;…	binding;DNA binding;ligand-dependent nuclear receptor binding;nucleic acid binding;protein binding;protein binding transcription factor activity;receptor binding;transcription coactivator activity;transcription cofactor activity;transcription factor binding transcription factor activity	cell part;chromatin;chromatin remodeling complex;chromosomal part;intracellular membrane-bounded organelle;intracellular organelle;intracellular organelle part;intracellular part;macromolecular complex;membrane-bounded organelle;nBAF complex;npBAF complex;nuclear chromatin;nuclear chromosome part;nuclear part;nucleoplasm;nucleus;organelle;organelle part;protein complex;SWI/SNF complex;SWI/SNF-typ…		+	CST;HTP				AT-rich interactive domain-containing protein 1A
S	151	1	Q9BWH2	FUNDC2	FUN14 domain-containing protein 2	Q9BWH2(S151)	0.5303	0.374733	2.61271e-05	+				0.18053	0.439783	0.0563891					0.619158	0.0583184	0.000295333	+		+		1.6968	0.207381	0.00695365	+		+		___1	G protein-coupled receptor kinase 1 substrate motif;PKA kinase substrate motif;PKC kinase substrate motif	autophagy;catabolic process;cellular catabolic process;cellular metabolic process;cellular process;metabolic process;mitochondrion degradation		cell part;cytoplasmic part;integral to membrane;integral to mitochondrial membrane;integral to mitochondrial outer membrane;integral to organelle membrane;intracellular membrane-bounded organelle;intracellular organelle;intracellular organelle part;intracellular part;intrinsic to membrane;intrinsic to mitochondrial outer membrane;intrinsic to organelle membrane;membrane part;membrane-bounded orga…		+	CST;HTP	FUN14			FUN14 domain-containing protein 2
S	198	0.996417	Q9BZL6	PRKD2	Serine/threonine-protein kinase D2	Q9BZL6(S198)	0.60065	0.302641	0.000687715	+		+		0.206393	-0.192711	0.086873					0.174629	-0.173281	0.0955718					0.453965	-0.332244	0.00246923					___1	14-3-3 domain binding motif;Calmodulin-dependent protein kinase II substrate motif;Casein kinase II substrate motif;G protein-coupled receptor kinase 1 substrate motif;MAPKAPK1 kinase substrate motif;MDC1 BRCT domain binding motif;PKA kinase substrate motif;PKC kinase substrate motif;Plk1 PBD domain binding motif;ZIP kinase substrate motif	activation of immune response;anatomical structure formation involved in morphogenesis;anatomical structure morphogenesis;angiogenesis;antigen receptor-mediated signaling pathway;biological adhesion;biological regulation;cell adhesion;cell death;cell surface receptor linked signaling pathway;cellular macromolecule metabolic process;cellular metabolic process;cellular process;cellular protein meta…	adenyl nucleotide binding;adenyl ribonucleotide binding;ATP binding;binding;catalytic activity;cation binding;ion binding;kinase activity;metal ion binding;nucleotide binding;phosphotransferase activity, alcohol group as acceptor;protein kinase activity;protein kinase C activity;protein serine/threonine kinase activity;purine nucleotide binding;purine ribonucleoside triphosphate binding;purine ri…	cell part;cytoplasm;cytoplasmic part;Golgi apparatus;intracellular membrane-bounded organelle;intracellular organelle;intracellular organelle part;intracellular part;membrane;membrane-bounded organelle;nuclear part;nucleoplasm;nucleus;organelle;organelle part;plasma membrane		+	CST;HTP;LTP				Serine/threonine-protein kinase D2
S	324	0.996259	P61073	CXCR4	C-X-C chemokine receptor type 4	P61073(S324)	0.598556	0.167743	0.0290274	+		+		0.006642	-0.0161445	0.990675					0.442195	0.560887	0.00799155					N/A	N/A	N/A					___2	PKA kinase substrate motif;PKC kinase substrate motif	activation of MAPK activity;ameboidal cell migration;anatomical structure development;anatomical structure morphogenesis;apoptosis;axon guidance;biological regulation;brain development;branching morphogenesis of a tube;calcium ion homeostasis;calcium-mediated signaling;cation homeostasis;cell activation;cell chemotaxis;cell death;cell development;cell migration;cell motility;cell proliferation;ce…	actin binding;binding;chemokine binding;chemokine receptor activity;coreceptor activity;C-X-C chemokine binding;C-X-C chemokine receptor activity;cytokine binding;cytoskeletal protein binding;enzyme binding;G-protein chemoattractant receptor activity;G-protein coupled receptor activity;molecular transducer activity;myosin binding;myosin light chain binding;peptide binding;peptide receptor activit…	cell junction;cell leading edge;cell part;cell projection part;cell surface;cell-cell junction;cytoplasm;cytoplasmic membrane-bounded vesicle;cytoplasmic part;cytoplasmic vesicle;early endosome;endosome;external side of plasma membrane;extracellular membrane-bounded organelle;extracellular organelle;extracellular region part;extracellular vesicular exosome;growth cone;integral to membrane;intrace…	Axon guidance;Chemokine signaling pathway;Cytokine-cytokine receptor interaction;Endocytosis;Intestinal immune network for IgA production;Leukocyte transendothelial migration	+	CST;HTP;LTP				C-X-C chemokine receptor type 4
S	5	1	Q99733	NAP1L4	Nucleosome assembly protein 1-like 4	Q99733(S5)	0.913826	-0.0142474	0.0574896					0.891596	0.0494687	0.0112489	+		+		0.0523302	-0.134823	0.328998					1.05922	0.257217	0.147664					___1	Casein kinase II substrate motif;Pyruvate dehydrogenase kinase substrate motif	cellular component assembly;cellular component assembly at cellular level;cellular component organization;cellular component organization at cellular level;cellular component organization or biogenesis;cellular component organization or biogenesis at cellular level;cellular macromolecular complex assembly;cellular macromolecular complex subunit organization;cellular process;chromatin organization…	binding;protein binding;unfolded protein binding	cell part;cytoplasm;intracellular membrane-bounded organelle;intracellular organelle;intracellular part;membrane-bounded organelle;nucleus;organelle		+	HTP				Nucleosome assembly protein 1-like 4
S	100	1	Q01433	AMPD2	AMP deaminase 2	Q01433(S100)		N/A	N/A					N/A	N/A	N/A					0.945083	-0.439833	0.00989221	+		+		N/A	N/A	N/A					___1	G protein-coupled receptor kinase 1 substrate motif	biological regulation;biosynthetic process;cellular aromatic compound metabolic process;cellular biosynthetic process;cellular metabolic compound salvage;cellular metabolic process;cellular nitrogen compound biosynthetic process;cellular nitrogen compound metabolic process;cellular process;cyclic nucleotide metabolic process;cyclic purine nucleotide metabolic process;energy homeostasis;heterocycl…	AMP deaminase activity;binding;catalytic activity;cation binding;deaminase activity;hydrolase activity;hydrolase activity, acting on carbon-nitrogen (but not peptide) bonds;hydrolase activity, acting on carbon-nitrogen (but not peptide) bonds, in cyclic amidines;ion binding;metal ion binding	cell part;cytoplasmic part;cytosol;intracellular part	Purine metabolism	+	CST;HTP				AMP deaminase 2
S	592	0.999357	Q9Y2X7	GIT1	ARF GTPase-activating protein GIT1	Q9Y2X7(S592)	0.337519	-0.121157	0.429715					0.361656	-0.0138877	N/A					0.064469	0.095587	0.359743					1.69229	0.828225	0.0368656	+		+		___1	14-3-3 domain binding motif;Calmodulin-dependent protein kinase II substrate motif;Calmodulin-dependent protein kinase IV substrate motif;Casein kinase II substrate motif;Chk1 kinase substrate motif;G protein-coupled receptor kinase 1 substrate motif;GSK3 kinase substrate motif;MAPKAPK2 kinase substrate motif;PKA kinase substrate motif;PKC kinase substrate motif;Pyruvate dehydrogenase kinase subs…	axon guidance;biological regulation;cell surface receptor linked signaling pathway;cellular process;cellular response to stimulus;chemotaxis;enzyme linked receptor protein signaling pathway;ephrin receptor signaling pathway;locomotion;regulation of biological process;regulation of cell division;regulation of cellular process;regulation of cytokinesis;regulation of G-protein coupled receptor prote…	binding;cation binding;enzyme activator activity;enzyme regulator activity;GTPase activator activity;GTPase regulator activity;ion binding;metal ion binding;nucleoside-triphosphatase regulator activity;transition metal ion binding;zinc ion binding	adherens junction;aggresome;anchoring junction;cell junction;cell part;cell-substrate adherens junction;cell-substrate junction;cytoplasm;cytoplasmic part;cytosol;focal adhesion;inclusion body;intracellular part;membrane	Endocytosis;Epithelial cell signaling in Helicobacter pylori infection;Regulation of actin cytoskeleton	+	CST;HTP				ARF GTPase-activating protein GIT1
S	226	0.826047	Q5JSZ5	PRRC2B	Protein PRRC2B	Q5JSZ5(S226)	0.56589	0.754546	0.00766582	+				-0.142689	-0.520815	0.684784					-0.273674	-0.629144	N/A					N/A	N/A	N/A					___1	Casein kinase II substrate motif;ERK1,2 kinase substrate motif;GSK-3, ERK1, ERK2, CDK5 substrate motif;MAPKAPK2 kinase substrate motif;WW domain binding motif					+	HTP				Protein PRRC2B
S	30	1	Q9Y2V2	CARHSP1	Calcium-regulated heat stable protein 1	Q9Y2V2(S30)		N/A	N/A					-1.26451	-0.770781	N/A					1.60829	-0.183097	N/A					1.67247	0.123004	0.000388738	+		+		___1	14-3-3 domain binding motif;Akt kinase substrate motif;Calmodulin-dependent protein kinase II substrate motif;Casein kinase II substrate motif;ERK1,2 kinase substrate motif;Growth associated histone HI kinase substrate motif;GSK-3, ERK1, ERK2, CDK5 substrate motif;MAPKAPK1 kinase substrate motif;MAPKAPK2 kinase substrate motif;PKA kinase substrate motif;PKC epsilon kinase substrate motif;PKC kina…	biological regulation;cellular macromolecule metabolic process;cellular metabolic process;cellular nitrogen compound metabolic process;cellular process;cellular response to stimulus;intracellular signal transduction;macromolecule metabolic process;metabolic process;mRNA metabolic process;nitrogen compound metabolic process;nucleic acid metabolic process;nucleobase-containing compound metabolic pr…	binding;DNA binding;enzyme binding;mRNA 3'-UTR binding;mRNA binding;nucleic acid binding;phosphatase binding;protein binding;RNA binding	cell part;cytoplasmic mRNA processing body;cytoplasmic part;cytosol;extracellular membrane-bounded organelle;extracellular organelle;extracellular region part;extracellular vesicular exosome;intracellular non-membrane-bounded organelle;intracellular organelle;intracellular part;macromolecular complex;membrane-bounded organelle;membrane-bounded vesicle;non-membrane-bounded organelle;organelle;P gr…		+	CST;HTP;LTP				Calcium-regulated heat stable protein 1
S	209	0.999997	P67809	YBX1	Nuclease-sensitive element-binding protein 1	P67809(S209)	-0.169652	-0.402684	0.718045					0.861894	0.411898	0.0429017	+		+		0.359746	-1.00752	N/A					-0.119906	-0.0898562	0.472347					___1		biological regulation;biosynthetic process;cellular biosynthetic process;cellular macromolecule biosynthetic process;cellular macromolecule metabolic process;cellular metabolic process;cellular nitrogen compound metabolic process;cellular process;chordate embryonic development;CRD-mediated mRNA stabilization;developmental process;embryo development;embryo development ending in birth or egg hatchi…	binding;core promoter proximal region DNA binding;core promoter proximal region sequence-specific DNA binding;DNA binding;double-stranded DNA binding;enzyme binding;GTPase binding;nucleic acid binding;nucleic acid binding transcription factor activity;protein binding;regulatory region DNA binding;regulatory region nucleic acid binding;RNA binding;RNA polymerase II core promoter proximal region se…	cell part;CRD-mediated mRNA stability complex;cytoplasm;cytoplasmic part;extracellular membrane-bounded organelle;extracellular organelle;extracellular region part;extracellular vesicular exosome;histone pre-mRNA 3'end processing complex;intracellular membrane-bounded organelle;intracellular non-membrane-bounded organelle;intracellular organelle;intracellular organelle part;intracellular part;mac…		+	CST;HTP				Nuclease-sensitive element-binding protein 1
S	9	1	Q7L7X3	TAOK1	Serine/threonine-protein kinase TAO1	Q7L7X3(S9)		N/A	N/A					N/A	N/A	N/A					0.869003	0.476641	N/A					1.66492	0.386629	0.0374865	+		+		___1	14-3-3 domain binding motif;Calmodulin-dependent protein kinase II substrate motif;Casein kinase II substrate motif;G protein-coupled receptor kinase 1 substrate motif;Phosphorylase kinase substrate motif;PKA kinase substrate motif;PKC kinase substrate motif;Pyruvate dehydrogenase kinase substrate motif	activation of MAPKK activity;activation of protein kinase activity;anatomical structure development;biological regulation;cell cycle;cell cycle checkpoint;cellular macromolecule metabolic process;cellular metabolic process;cellular nitrogen compound metabolic process;cellular process;cellular protein metabolic process;cellular response to stimulus;cellular response to stress;developmental process…	adenyl nucleotide binding;adenyl ribonucleotide binding;ATP binding;binding;catalytic activity;kinase activity;MAP kinase kinase kinase activity;molecular transducer activity;nucleotide binding;phosphotransferase activity, alcohol group as acceptor;protein kinase activity;protein serine/threonine kinase activity;purine nucleotide binding;purine ribonucleoside triphosphate binding;purine ribonucle…	cell part;cytoplasm;cytoplasmic part;cytosol;extracellular membrane-bounded organelle;extracellular organelle;extracellular region part;extracellular vesicular exosome;intracellular membrane-bounded organelle;intracellular organelle;intracellular part;membrane-bounded organelle;membrane-bounded vesicle;nucleus;organelle;vesicle	MAPK signaling pathway	+	CST;HTP				Serine/threonine-protein kinase TAO1
S	115	1	P46779	RPL28	60S ribosomal protein L28	P46779(S115)		N/A	N/A					0.52306	0.972325	N/A					0.927137	0.565214	0.048984	+				-0.774059	-0.405394	0.120051					___1	14-3-3 domain binding motif;Calmodulin-dependent protein kinase II substrate motif;PAK2 kinase substrate motif;PKA kinase substrate motif;PKC epsilon kinase substrate motif;PKC kinase substrate motif	biosynthetic process;catabolic process;cellular biosynthetic process;cellular catabolic process;cellular component disassembly;cellular component disassembly at cellular level;cellular component organization;cellular component organization at cellular level;cellular component organization or biogenesis;cellular component organization or biogenesis at cellular level;cellular macromolecular complex…	binding;nucleic acid binding;RNA binding;structural constituent of ribosome;structural molecule activity	cell body;cell part;cell projection;cytoplasm;cytoplasmic part;cytosol;cytosolic large ribosomal subunit;dendrite;extracellular membrane-bounded organelle;extracellular organelle;extracellular region part;extracellular vesicular exosome;intracellular organelle part;intracellular part;large ribosomal subunit;macromolecular complex;membrane;membrane-bounded organelle;membrane-bounded vesicle;neuron…	Ribosome	+	HTP	Ribosomal_L28e			60S ribosomal protein L28
S	268	0.951007	P34910	EVI2B	Protein EVI2B	P34910(S268)	0.528371	0.124196	0.00826965	+		+		0.262914	0.232661	0.051879					0.0943074	0.217318	0.241089					0.428462	0.123638	0.00136326					___1	Aurora-A kinase substrate motif;Casein kinase II substrate motif;PAK2 kinase substrate motif;Phosphorylase kinase substrate motif;PKA kinase substrate motif;PKC kinase substrate motif			cell part;integral to membrane;integral to plasma membrane;intrinsic to membrane;intrinsic to plasma membrane;membrane part;plasma membrane part		+	HTP				Protein EVI2B
S	275	1	Q92504	SLC39A7	Zinc transporter SLC39A7	Q92504(S275)	0.521138	0.58367	0.0303087	+				N/A	N/A	N/A					0.0655723	-0.0767976	N/A					0.234501	0.491597	N/A					___2	Casein kinase I substrate motif;Casein kinase II substrate motif;PKA kinase substrate motif;PKC kinase substrate motif	cation transport;cellular process;divalent inorganic cation transport;divalent metal ion transport;establishment of localization;ion transport;metal ion transport;transition metal ion transport;transmembrane transport;transport;zinc ion transport	cation transmembrane transporter activity;ion transmembrane transporter activity;metal ion transmembrane transporter activity;substrate-specific transmembrane transporter activity;substrate-specific transporter activity;transmembrane transporter activity;transporter activity	cell part;cytoplasmic part;endoplasmic reticulum;endoplasmic reticulum membrane;endoplasmic reticulum part;Golgi apparatus;integral to membrane;intracellular membrane-bounded organelle;intracellular organelle;intracellular organelle part;intracellular part;intrinsic to membrane;membrane;membrane part;membrane-bounded organelle;nuclear part;nucleoplasm;organelle;organelle membrane;organelle part		+	CST;HTP;LTP	Zip			Zinc transporter SLC39A7
S	276	0.999999	Q92504	SLC39A7	Zinc transporter SLC39A7	Q92504(S276)	0.521138	0.58367	0.0303087	+				N/A	N/A	N/A					0.0655723	-0.0767976	N/A					0.234501	0.491597	N/A					___2	BARD1 BRCT domain binding motif;Casein kinase II substrate motif;G protein-coupled receptor kinase 1 substrate motif;MDC1 BRCT domain binding motif;PKA kinase substrate motif;PKC kinase substrate motif;Plk1 PBD domain binding motif	cation transport;cellular process;divalent inorganic cation transport;divalent metal ion transport;establishment of localization;ion transport;metal ion transport;transition metal ion transport;transmembrane transport;transport;zinc ion transport	cation transmembrane transporter activity;ion transmembrane transporter activity;metal ion transmembrane transporter activity;substrate-specific transmembrane transporter activity;substrate-specific transporter activity;transmembrane transporter activity;transporter activity	cell part;cytoplasmic part;endoplasmic reticulum;endoplasmic reticulum membrane;endoplasmic reticulum part;Golgi apparatus;integral to membrane;intracellular membrane-bounded organelle;intracellular organelle;intracellular organelle part;intracellular part;intrinsic to membrane;membrane;membrane part;membrane-bounded organelle;nuclear part;nucleoplasm;organelle;organelle membrane;organelle part		+	CST;HTP;LTP	Zip			Zinc transporter SLC39A7
S	577	1	Q9NRA8	EIF4ENIF1	Eukaryotic translation initiation factor 4E transporter	Q9NRA8(S577)	0.731009	-0.490862	0.00428419	+		+		0.842536	-0.383925	0.0230981	+		+		0.394185	0.0057592	0.101825					0.419228	-0.138573	0.404362					___1	14-3-3 domain binding motif;Calmodulin-dependent protein kinase II substrate motif;Casein kinase II substrate motif;PKA kinase substrate motif;PKC kinase substrate motif		protein transporter activity;substrate-specific transporter activity;transporter activity	cell part;cytoplasm;cytoplasmic part;cytosol;intracellular membrane-bounded organelle;intracellular organelle;intracellular organelle part;intracellular part;membrane;membrane-bounded organelle;nuclear body;nuclear part;nuclear speck;nucleoplasm part;nucleus;organelle;organelle part;PML body		+	CST;HTP	EIF4E-T			Eukaryotic translation initiation factor 4E transporter
S	602	0.96827	P19634	SLC9A1	Sodium/hydrogen exchanger 1	P19634(S602)	0.516923	-0.173238	0.0304935	+		+		0.42503	0.0196308	0.030907					-0.0751704	-0.879064	0.76408					1.09996	0.211312	0.141108					___1	Casein kinase II substrate motif	amine metabolic process;aminoglycan catabolic process;aminoglycan metabolic process;biological regulation;calcium-mediated signaling;carbohydrate catabolic process;carbohydrate metabolic process;cardiac cell differentiation;cardiac muscle cell differentiation;catabolic process;cation homeostasis;cation transport;cell death;cell differentiation;cell growth;cell migration;cell motility;cellular cat…	active transmembrane transporter activity;antiporter activity;binding;binding, bridging;calcium-dependent protein binding;cation transmembrane transporter activity;cation:cation antiporter activity;enzyme binding;hydrogen ion transmembrane transporter activity;inorganic cation transmembrane transporter activity;ion transmembrane transporter activity;lipid binding;metal ion transmembrane transport…	adherens junction;anchoring junction;apical plasma membrane;basolateral plasma membrane;cell junction;cell part;cell projection;cell surface;cell-cell contact zone;cell-cell junction;cell-substrate adherens junction;cell-substrate junction;cytoplasm;cytoplasmic part;endoplasmic reticulum;endoplasmic reticulum membrane;endoplasmic reticulum part;extracellular membrane-bounded organelle;extracellul…	Bile secretion;Cardiac muscle contraction;Gastric acid secretion;Pancreatic secretion;Regulation of actin cytoskeleton;Salivary secretion	+	CST;HTP	NEXCaM_BD			Sodium/hydrogen exchanger 1
S	21	0.974892	O43399	TPD52L2	Tumor protein D54	O43399(S21)	0.509795	0.0940374	0.00335293	+		+		0.224716	-0.237347	0.0224767					-0.0421003	-0.0987347	0.585345					0.39561	0.0201515	0.571892					___1	b-Adrenergic Receptor kinase substrate motif;Casein kinase II substrate motif;Pyruvate dehydrogenase kinase substrate motif	biological regulation;regulation of biological process;regulation of cell proliferation;regulation of cellular process	binding;identical protein binding;protein binding;protein dimerization activity;protein heterodimerization activity;protein homodimerization activity	cell part;cytoplasm;cytoplasmic part;intracellular part;perinuclear region of cytoplasm		+	HTP	TPD52			Tumor protein D54
S	115	0.99988	P23771	GATA3	Trans-acting T-cell-specific transcription factor GATA-3	P23771(S115)	-0.0560262	-0.187181	0.215968					-0.115816	-0.44438	0.230308					0.788405	-0.0433296	0.0669275					1.65737	0.389213	0.005105	+		+		___1	Casein kinase II substrate motif;ERK1,2 kinase substrate motif;GSK-3, ERK1, ERK2, CDK5 substrate motif;WW domain binding motif	activation of immune response;acute inflammatory response;acute inflammatory response to antigenic stimulus;adaptive immune response;adaptive immune response based on somatic recombination of immune receptors built from immunoglobulin superfamily domains;alcohol biosynthetic process;alcohol metabolic process;alpha-beta T cell activation;alpha-beta T cell activation involved in immune response;alp…	binding;cation binding;core promoter binding;core promoter proximal region DNA binding;core promoter proximal region sequence-specific DNA binding;core promoter sequence-specific DNA binding;DNA binding;E-box binding;enhancer binding;enhancer sequence-specific DNA binding;HMG box domain binding;ion binding;metal ion binding;nucleic acid binding;nucleic acid binding transcription factor activity;p…	cell part;chromatin;chromosomal part;intracellular membrane-bounded organelle;intracellular non-membrane-bounded organelle;intracellular organelle;intracellular organelle part;intracellular part;membrane-bounded organelle;non-membrane-bounded organelle;nuclear chromatin;nuclear chromosome part;nuclear part;nucleolus;nucleoplasm;nucleus;organelle;organelle part		+	CST;HTP				Trans-acting T-cell-specific transcription factor GATA-3
S	314	1	Q9HCS5	EPB41L4A	Band 4.1-like protein 4A	Q9HCS5(S314)	0.49951	0.158392	0.0418156	+		+		0.973179	1.01486	0.0866612					0.27035	-0.125966	N/A					N/A	N/A	N/A					___2	Calmodulin-dependent protein kinase II substrate motif;Casein kinase II substrate motif;Chk1 kinase substrate motif;MAPKAPK2 kinase substrate motif;Phosphorylase kinase substrate motif;PKA kinase substrate motif;PKC kinase substrate motif			cell part;cytoplasm;cytoskeleton;extrinsic to membrane;intracellular non-membrane-bounded organelle;intracellular organelle;intracellular part;membrane part;non-membrane-bounded organelle;organelle		+	HTP	FA			Band 4.1-like protein 4A
S	1244	0.999993	Q96QE3	ATAD5	ATPase family AAA domain-containing protein 5	Q96QE3(S1244)	0.485633	0.515511	0.0133868	+				0.336049	0.370843	0.0352552					0.1503	0.0479571	N/A					0.0594937	0.341303	0.382238					___1	ERK1,2 kinase substrate motif;Growth associated histone HI kinase substrate motif;GSK-3, ERK1, ERK2, CDK5 substrate motif;PKA kinase substrate motif;PKC kinase substrate motif;WW domain binding motif	cellular process;cellular response to stimulus;cellular response to stress;response to DNA damage stimulus;response to stimulus;response to stress	adenyl nucleotide binding;adenyl ribonucleotide binding;ATP binding;binding;nucleotide binding;purine nucleotide binding;purine ribonucleoside triphosphate binding;purine ribonucleotide binding;ribonucleotide binding	cell part;intracellular membrane-bounded organelle;intracellular organelle;intracellular part;membrane-bounded organelle;nucleus;organelle		+	HTP				ATPase family AAA domain-containing protein 5
T	173	0.932457	P55327	TPD52	Tumor protein D52	P55327(T173)	0.619395	0.667288	0.677308					0.130404	0.241596	N/A					0.914794	-0.572716	0.0317972	+		+		0.758985	-0.144776	N/A					___1	AMP-activated protein kinase substrate motif;Casein kinase II substrate motif;DNA dependent Protein kinase substrate motif;PKA kinase substrate motif;PKC kinase substrate motif	anatomical structure morphogenesis;B cell activation;B cell differentiation;cell activation;cell differentiation;cellular developmental process;cellular process;developmental process;establishment of localization;immune system process;leukocyte activation;leukocyte differentiation;lymphocyte activation;lymphocyte differentiation;secretion;transport	binding;calcium ion binding;cation binding;identical protein binding;ion binding;metal ion binding;protein binding;protein dimerization activity;protein heterodimerization activity;protein homodimerization activity	cell part;cytoplasm;cytoplasmic part;endoplasmic reticulum;intracellular membrane-bounded organelle;intracellular organelle;intracellular part;membrane-bounded organelle;organelle;perinuclear region of cytoplasm		+	CST;HTP	TPD52			Tumor protein D52
S	175	0.844757	Q9HB21	PLEKHA1	Pleckstrin homology domain-containing family A member 1	Q9HB21(S175)	-0.48655	-0.415076	0.0207864		+			-0.403427	-0.137997	0.440233					-1.06398	-0.176544	N/A					-1.0982	-0.396156	N/A					___1	ATM kinase substrate motif;Casein kinase II substrate motif;DNA dependent Protein kinase substrate motif;PKA kinase substrate motif;PKC kinase substrate motif	activation of immune response;anatomical structure development;anatomical structure morphogenesis;androgen metabolic process;antigen receptor-mediated signaling pathway;B cell receptor signaling pathway;biological regulation;cell differentiation;cell projection organization;cell surface receptor linked signaling pathway;cellular component organization;cellular component organization at cellular l…	binding;lipid binding;PDZ domain binding;phosphatidylinositol binding;phosphatidylinositol-3,4-bisphosphate binding;phospholipid binding;protein binding;protein domain specific binding	cell part;cell projection membrane;cell projection part;cytoplasm;extracellular membrane-bounded organelle;extracellular organelle;extracellular region part;extracellular vesicular exosome;intracellular organelle part;intracellular part;leading edge membrane;membrane;membrane part;membrane-bounded organelle;membrane-bounded vesicle;nuclear part;nucleoplasm;organelle;organelle part;plasma membrane…		+	CST;HTP				Pleckstrin homology domain-containing family A member 1
S	132	0.999909	Q4KMP7	TBC1D10B	TBC1 domain family member 10B	Q4KMP7(S132)	-0.487658	-0.332625	0.0144166		+			-0.842413	-0.435651	0.205698					-0.340984	-0.331929	0.363229					-0.463781	-0.665399	0.0408968					___1	b-Adrenergic Receptor kinase substrate motif;Casein kinase II substrate motif;ERK1,2 kinase substrate motif;Growth associated histone HI kinase substrate motif;GSK-3, ERK1, ERK2, CDK5 substrate motif;PKA kinase substrate motif;PKC kinase substrate motif;WW domain binding motif	biological regulation;cellular process;endosome transport;establishment of localization;establishment of localization in cell;intracellular transport;positive regulation of catalytic activity;positive regulation of GTPase activity;positive regulation of hydrolase activity;positive regulation of molecular function;regulation of biological process;regulation of catabolic process;regulation of catal…	enzyme activator activity;enzyme regulator activity;GTPase activator activity;GTPase regulator activity;nucleoside-triphosphatase regulator activity	cell part;cytoplasm;intracellular part;membrane;plasma membrane		+	CST;HTP				TBC1 domain family member 10B		Pro-rich
S	349	1	Q9NZT2	OGFR	Opioid growth factor receptor	Q9NZT2(S349)	-0.487803	-0.909309	0.00442		+			N/A	N/A	N/A					0.251249	-0.414698	0.408095					N/A	N/A	N/A					___1	Casein kinase II substrate motif	biological regulation;cell surface receptor linked signaling pathway;cellular process;cellular response to stimulus;G-protein coupled receptor protein signaling pathway;opioid receptor signaling pathway;regulation of biological process;regulation of cell growth;regulation of cellular component organization;regulation of cellular process;regulation of growth;response to stimulus;signal transduction	binding;G-protein coupled receptor activity;molecular transducer activity;opioid receptor activity;peptide binding;peptide receptor activity;peptide receptor activity, G-protein coupled;receptor activity;signal transducer activity;signaling receptor activity;transmembrane signaling receptor activity	cell part;cytoplasm;intracellular membrane-bounded organelle;intracellular organelle;intracellular part;membrane;membrane-bounded organelle;nucleus;organelle		+	CST;HTP				Opioid growth factor receptor
S	358	0.938377	Q9UQ35	SRRM2	Serine/arginine repetitive matrix protein 2	Q9UQ35(S358)	-0.488494	-0.391945	0.0386726		+			N/A	N/A	N/A					-0.0811711	-0.472489	N/A					N/A	N/A	N/A					___2	Casein kinase I substrate motif;MDC1 BRCT domain binding motif;PKA kinase substrate motif;PKC kinase substrate motif;Plk1 PBD domain binding motif	cellular macromolecule metabolic process;cellular metabolic process;cellular nitrogen compound metabolic process;cellular process;macromolecule metabolic process;metabolic process;mRNA metabolic process;mRNA processing;nitrogen compound metabolic process;nuclear mRNA splicing, via spliceosome;nucleic acid metabolic process;nucleobase-containing compound metabolic process;primary metabolic process…	binding;C2H2 zinc finger domain binding;protein binding;protein domain specific binding;protein N-terminus binding	Cajal body;catalytic step 2 spliceosome;cell part;intracellular organelle part;intracellular part;macromolecular complex;nuclear body;nuclear part;nuclear speck;nucleoplasm;nucleoplasm part;organelle part;ribonucleoprotein complex;spliceosomal complex		+	CST;HTP				Serine/arginine repetitive matrix protein 2		Pro-rich;Ser-rich
S	90	0.999908	Q14738	PPP2R5D	Serine/threonine-protein phosphatase 2A 56 kDa regulatory subunit delta isoform	Q14738(S90)	0.332826	0.466433	0.0236614					0.777704	0.60482	0.0305207	+				0.135272	0.165558	0.0746556					0.139077	0.315914	0.952587					___2	MDC1 BRCT domain binding motif;Plk1 PBD domain binding motif	activation of immune response;activation of innate immune response;alcohol metabolic process;anatomical structure development;biological regulation;carbohydrate metabolic process;cell surface receptor linked signaling pathway;cellular carbohydrate metabolic process;cellular metabolic process;cellular process;cellular response to stimulus;cellular response to stress;defense response;dephosphorylat…	catalytic activity;enzyme regulator activity;hydrolase activity;hydrolase activity, acting on ester bonds;phosphatase activity;phosphatase regulator activity;phosphoprotein phosphatase activity;phosphoric ester hydrolase activity;protein phosphatase regulator activity;protein phosphatase type 2A regulator activity;protein serine/threonine phosphatase activity	cell part;cytoplasmic part;cytosol;intracellular membrane-bounded organelle;intracellular organelle;intracellular organelle part;intracellular part;macromolecular complex;membrane-bounded organelle;nuclear part;nucleoplasm;nucleus;organelle;organelle part;protein complex;protein phosphatase type 2A complex;protein serine/threonine phosphatase complex	Meiosis - yeast;mRNA surveillance pathway;Oocyte meiosis;Wnt signaling pathway	+	CST;HTP				Serine/threonine-protein phosphatase 2A 56 kDa regulatory subunit delta isoform
S	624	0.998454	P06400	RB1	Retinoblastoma-associated protein	P06400(S624)	0.0464942	0.219361	0.795017					0.159242	0.606442	0.272668					0.90889	-0.964348	0.0161437	+		+		0.936937	-0.363156	0.26652					___1	14-3-3 domain binding motif;Calmodulin-dependent protein kinase II substrate motif;G protein-coupled receptor kinase 1 substrate motif;PKA kinase substrate motif;PKC kinase substrate motif	anatomical structure development;anatomical structure morphogenesis;androgen receptor signaling pathway;apoptosis;attachment of spindle microtubules to chromosome;biological regulation;biosynthetic process;cell cycle;cell cycle arrest;cell cycle checkpoint;cell cycle process;cell death;cell differentiation;cell division;cell maturation;cell morphogenesis;cell morphogenesis involved in differentia…	androgen receptor binding;binding;core promoter binding;DNA binding;enzyme binding;hormone receptor binding;identical protein binding;kinase binding;nuclear hormone receptor binding;nucleic acid binding;nucleic acid binding transcription factor activity;phosphoprotein binding;protein binding;protein binding transcription factor activity;receptor binding;regulatory region DNA binding;regulatory re…	cell part;chromatin;chromatin remodeling complex;chromosomal part;cytoskeletal part;intracellular membrane-bounded organelle;intracellular non-membrane-bounded organelle;intracellular organelle;intracellular organelle part;intracellular part;macromolecular complex;membrane-bounded organelle;non-membrane-bounded organelle;nuclear body;nuclear part;nucleoplasm;nucleoplasm part;nucleus;organelle;org…	Bladder cancer;Cell cycle;Chronic myeloid leukemia;Glioma;Melanoma;Non-small cell lung cancer;Pancreatic cancer;Pathways in cancer;Prostate cancer;Small cell lung cancer	+	CST;HTP				Retinoblastoma-associated protein
S	22	0.971692	Q09161	NCBP1	Nuclear cap-binding protein subunit 1	Q09161(S22)	0.0968015	-0.233498	0.257254					0.316043	0.153255	0.132801					1.00546	-0.0969287	0.00126072	+		+		1.65117	0.0688772	0.00317755	+		+		___1	14-3-3 domain binding motif;Calmodulin-dependent protein kinase II substrate motif;MAPKAPK1 kinase substrate motif;Pim1 kinase substrate sequence;PKA kinase substrate motif;PKA, PKG kinase substrate motif;PKC epsilon kinase substrate motif;PKC kinase substrate motif;PKG kinase substrate motif;ZIP kinase substrate motif	biological regulation;biosynthetic process;catabolic process;cellular biosynthetic process;cellular catabolic process;cellular component assembly;cellular component assembly at cellular level;cellular component organization;cellular component organization at cellular level;cellular component organization or biogenesis;cellular component organization or biogenesis at cellular level;cellular macrom…	binding;nucleic acid binding;RNA binding;RNA cap binding	cell part;cytoplasm;cytoplasmic part;cytosol;intracellular membrane-bounded organelle;intracellular organelle;intracellular organelle part;intracellular part;macromolecular complex;membrane-bounded organelle;mitochondrion;mRNA cap binding complex;nuclear cap binding complex;nuclear part;nucleoplasm;nucleus;organelle;organelle part;protein complex;ribonucleoprotein complex;RNA cap binding complex	mRNA surveillance pathway;RNA transport;Spliceosome	+	CST;HTP;LTP				Nuclear cap-binding protein subunit 1
T	199	0.997063	Q9UHD1	CHORDC1	Cysteine and histidine-rich domain-containing protein 1	Q9UHD1(T199)	0.124857	0.369829	0.364071					0.737514	0.760689	0.00736115	+				0.154194	0.198117	0.749277					0.685088	0.241474	N/A					___1	Calmodulin-dependent protein kinase II substrate motif;PAK2 kinase substrate motif;PKA kinase substrate motif;PKC kinase substrate motif	biological regulation;cellular macromolecule metabolic process;cellular metabolic process;cellular process;cellular protein metabolic process;chaperone-mediated protein folding;macromolecule metabolic process;metabolic process;negative regulation of catalytic activity;negative regulation of kinase activity;negative regulation of molecular function;negative regulation of protein kinase activity;ne…	binding;cation binding;heat shock protein binding;Hsp90 protein binding;ion binding;metal ion binding;protein binding;transition metal ion binding;zinc ion binding			+	CST;HTP	CHORD			Cysteine and histidine-rich domain-containing protein 1
S	106	0.863065	Q8IXM2	BAP18	Chromatin complexes subunit BAP18	Q8IXM2(S106)	-0.49485	-0.650947	0.0249638		+			-0.323841	-0.950397	0.208243					-0.369793	-0.48348	0.171619					-0.395686	-0.478043	0.0414674					___1	G protein-coupled receptor kinase 1 substrate motif;GSK3 kinase substrate motif;PKA kinase substrate motif;PKC kinase substrate motif	cellular component organization;cellular component organization at cellular level;cellular component organization or biogenesis;cellular component organization or biogenesis at cellular level;cellular process;chromatin modification;chromatin organization;chromosome organization;organelle organization	binding;chromatin binding;DNA binding;nucleic acid binding	cell part;chromatin remodeling complex;histone methyltransferase complex;intracellular organelle part;intracellular part;ISWI complex;macromolecular complex;methyltransferase complex;MLL1 complex;nuclear part;nucleoplasm part;NURF complex;organelle part;protein complex		+	CST;HTP;LTP				Chromatin complexes subunit BAP18
S	5	0.999995	P13796	LCP1	Plastin-2	P13796(S5)	-0.0950791	-0.30249	0.68459					0.0230938	-0.0400877	0.559149					0.928011	-0.394711	6.53825e-05	+		+		1.62045	-0.0910712	7.88744e-05	+		+		___1	Casein kinase II substrate motif;PKA kinase substrate motif;PKC kinase substrate motif;Pyruvate dehydrogenase kinase substrate motif	actin cytoskeleton organization;actin filament bundle assembly;actin filament organization;actin filament-based process;anatomical structure morphogenesis;biological regulation;cell activation;cell activation involved in immune response;cell migration;cell motility;cellular component assembly;cellular component assembly at cellular level;cellular component disassembly;cellular component disassemb…	actin binding;actin filament binding;binding;calcium ion binding;cation binding;cytoskeletal protein binding;enzyme binding;GTPase binding;ion binding;metal ion binding;protein binding	actin cytoskeleton;actin filament;actin filament bundle;adherens junction;anchoring junction;cell junction;cell part;cell projection;cell projection membrane;cell projection part;cell-substrate adherens junction;cell-substrate junction;cytoplasm;cytoplasmic part;cytoskeletal part;cytoskeleton;cytosol;extracellular membrane-bounded organelle;extracellular organelle;extracellular region part;extrac…		+	CST;HTP;LTP				Plastin-2
T	1003	1	Q9UQ35	SRRM2	Serine/arginine repetitive matrix protein 2	Q9UQ35(T1003)	0.0270125	-0.0828447	0.587941					-0.107382	-0.0167839	0.170007					-0.703484	-0.738576	0.219835					1.61796	-0.0493972	0.0250593	+		+		___1	G protein-coupled receptor kinase 1 substrate motif;GSK-3, ERK1, ERK2, CDK5 substrate motif;PKA kinase substrate motif;PKC kinase substrate motif;WW domain binding motif	cellular macromolecule metabolic process;cellular metabolic process;cellular nitrogen compound metabolic process;cellular process;macromolecule metabolic process;metabolic process;mRNA metabolic process;mRNA processing;nitrogen compound metabolic process;nuclear mRNA splicing, via spliceosome;nucleic acid metabolic process;nucleobase-containing compound metabolic process;primary metabolic process…	binding;C2H2 zinc finger domain binding;protein binding;protein domain specific binding;protein N-terminus binding	Cajal body;catalytic step 2 spliceosome;cell part;intracellular organelle part;intracellular part;macromolecular complex;nuclear body;nuclear part;nuclear speck;nucleoplasm;nucleoplasm part;organelle part;ribonucleoprotein complex;spliceosomal complex		+	CST;HTP				Serine/arginine repetitive matrix protein 2		Ser-rich
S	1163	0.900841	Q9ULH0	KIDINS220	Kinase D-interacting substrate of 220 kDa	Q9ULH0(S1163)	0.184545	0.217189	0.618014					0.168129	0.0633648	0.856751					N/A	N/A	N/A					1.61259	0.783527	0.015648	+		+		___1	Casein kinase II substrate motif;DNA dependent Protein kinase substrate motif;G protein-coupled receptor kinase 1 substrate motif;GSK3 kinase substrate motif;PKA kinase substrate motif;PKC kinase substrate motif	activation of MAPKK activity;activation of protein kinase activity;anatomical structure morphogenesis;biological regulation;cell part morphogenesis;cell projection morphogenesis;cell projection organization;cell surface receptor linked signaling pathway;cellular component morphogenesis;cellular component organization;cellular component organization at cellular level;cellular component organizatio…	binding;enzyme regulator activity;kinase regulator activity;PDZ domain binding;protein binding;protein domain specific binding;protein kinase regulator activity	cell part;cytoplasmic part;cytosol;endosome;integral to membrane;intracellular membrane-bounded organelle;intracellular organelle;intracellular organelle part;intracellular part;intrinsic to membrane;late endosome;macromolecular complex;membrane;membrane part;membrane-bounded organelle;nuclear part;nucleoplasm;organelle;organelle part;protein complex	Neurotrophin signaling pathway	+	CST;HTP				Kinase D-interacting substrate of 220 kDa
T	197	1	P61313	RPL15	60S ribosomal protein L15	P61313(T197)	-0.869464	0.883621	0.00901758		+		+	1.00956	0.669934	0.00300382	+				0.920827	0.451013	0.00481616	+		+		-0.609861	0.0511633	0.00824553		+		+	___1	Aurora-A kinase substrate motif;Calmodulin-dependent protein kinase II substrate motif;PAK2 kinase substrate motif;Pim1 kinase substrate sequence;PKA kinase substrate motif;PKC kinase substrate motif	biosynthetic process;catabolic process;cellular biosynthetic process;cellular catabolic process;cellular component disassembly;cellular component disassembly at cellular level;cellular component organization;cellular component organization at cellular level;cellular component organization or biogenesis;cellular component organization or biogenesis at cellular level;cellular macromolecular complex…	binding;nucleic acid binding;RNA binding;structural constituent of ribosome;structural molecule activity	cell part;cytoplasmic part;cytosol;cytosolic large ribosomal subunit;extracellular membrane-bounded organelle;extracellular organelle;extracellular region part;extracellular vesicular exosome;intracellular membrane-bounded organelle;intracellular non-membrane-bounded organelle;intracellular organelle;intracellular organelle part;intracellular part;large ribosomal subunit;macromolecular complex;me…	Ribosome	+	CST;HTP				60S ribosomal protein L15
S	168	1	Q01433	AMPD2	AMP deaminase 2	Q01433(S168)	1.00703	0.752877	0.0161436	+				0.389787	0.186881	0.0353502					0.668573	0.661385	0.0126711	+				1.54701	1.09336	0.00201671	+				___1	14-3-3 domain binding motif;ATM kinase substrate motif;Calmodulin-dependent protein kinase II substrate motif;Calmodulin-dependent protein kinase IV substrate motif;Chk1 kinase substrate motif;DNA dependent Protein kinase substrate motif;PKA kinase substrate motif;PKC kinase substrate motif	biological regulation;biosynthetic process;cellular aromatic compound metabolic process;cellular biosynthetic process;cellular metabolic compound salvage;cellular metabolic process;cellular nitrogen compound biosynthetic process;cellular nitrogen compound metabolic process;cellular process;cyclic nucleotide metabolic process;cyclic purine nucleotide metabolic process;energy homeostasis;heterocycl…	AMP deaminase activity;binding;catalytic activity;cation binding;deaminase activity;hydrolase activity;hydrolase activity, acting on carbon-nitrogen (but not peptide) bonds;hydrolase activity, acting on carbon-nitrogen (but not peptide) bonds, in cyclic amidines;ion binding;metal ion binding	cell part;cytoplasmic part;cytosol;intracellular part	Purine metabolism	+	CST;HTP				AMP deaminase 2
S	529	0.855747	Q6VY07	PACS1	Phosphofurin acidic cluster sorting protein 1	Q6VY07(S529)	0.384602	0.368824	N/A					0.724525	0.463056	0.0167204	+				0.295135	-0.0041899	N/A					N/A	N/A	N/A					___1	Casein kinase II substrate motif;MDC1 BRCT domain binding motif;Plk1 PBD domain binding motif	biological regulation;cellular process;establishment of localization;establishment of localization in cell;establishment of protein localization;establishment of protein localization in Golgi;establishment of protein localization in membrane;establishment of protein localization in plasma membrane;establishment of protein localization to organelle;Golgi vesicle transport;intracellular protein tra…	binding;ion channel binding;protein binding	cell part;coated vesicle;COPI-coated vesicle;cytoplasmic membrane-bounded vesicle;cytoplasmic part;cytoplasmic vesicle;cytosol;Golgi apparatus part;Golgi-associated vesicle;intracellular membrane-bounded organelle;intracellular organelle;intracellular organelle part;intracellular part;membrane-bounded organelle;membrane-bounded vesicle;organelle;organelle part;vesicle		+	HTP				Phosphofurin acidic cluster sorting protein 1
S	699	1	P51532	SMARCA4	Transcription activator BRG1	P51532(S699)	-0.50062	-0.485598	0.0474075		+			-0.424843	-0.233515	N/A					N/A	N/A	N/A					N/A	N/A	N/A					___1	Casein kinase I substrate motif;Casein kinase II substrate motif;G protein-coupled receptor kinase 1 substrate motif;MAPKAPK2 kinase substrate motif;Pyruvate dehydrogenase kinase substrate motif	anatomical structure development;anatomical structure formation involved in morphogenesis;anatomical structure morphogenesis;aortic smooth muscle cell differentiation;appendage morphogenesis;ATP-dependent chromatin remodeling;biological regulation;blastocyst growth;blastocyst hatching;cell development;cell differentiation;cell fate determination;cell morphogenesis;cellular component disassembly;c…	adenyl nucleotide binding;adenyl ribonucleotide binding;androgen receptor binding;ATP binding;ATPase activity;ATPase activity, coupled;binding;catalytic activity;chromatin binding;DNA binding;DNA polymerase binding;DNA-dependent ATPase activity;enzyme binding;helicase activity;histone acetyl-lysine binding;histone binding;hormone receptor binding;hydrolase activity;hydrolase activity, acting on a…	cell part;chromatin;chromatin remodeling complex;chromosomal part;euchromatin;extracellular region part;extracellular space;heterochromatin;intracellular membrane-bounded organelle;intracellular non-membrane-bounded organelle;intracellular organelle;intracellular organelle part;intracellular part;macromolecular complex;membrane;membrane-bounded organelle;nBAF complex;non-membrane-bounded organell…		+	CST;HTP				Transcription activator BRG1
T	617	0.999946	Q6PJG2	ELMSAN1	ELM2 and SANT domain-containing protein 1	Q6PJG2(T617)	1.19774	0.021764	0.0085556	+		+		0.201885	0.230818	0.45894					0.775712	0.534682	0.173914					1.5371	0.818769	0.0251882	+		+		___2	G protein-coupled receptor kinase 1 substrate motif;PKA kinase substrate motif;PKC kinase substrate motif	biological regulation;biosynthetic process;cellular biosynthetic process;cellular macromolecule biosynthetic process;cellular macromolecule metabolic process;cellular metabolic process;cellular nitrogen compound metabolic process;cellular process;macromolecule biosynthetic process;macromolecule metabolic process;metabolic process;nitrogen compound metabolic process;nucleic acid metabolic process;…	binding;chromatin binding;DNA binding;nucleic acid binding	cell part;intracellular organelle part;intracellular part;nuclear part;nucleoplasm;organelle part							ELM2 and SANT domain-containing protein 1
S	773	0.982883	Q8IYB3	SRRM1	Serine/arginine repetitive matrix protein 1	Q8IYB3(S773)	-0.502783	-0.433768	0.0154011		+			-0.650544	-0.727308	N/A					-0.10597	-0.820413	N/A					0.0729991	-0.629792	0.386261					___2	ATM kinase substrate motif;Casein kinase II substrate motif;DNA dependent Protein kinase substrate motif;G protein-coupled receptor kinase 1 substrate motif;GSK3 kinase substrate motif;MAPKAPK2 kinase substrate motif	biosynthetic process;cellular biosynthetic process;cellular macromolecule biosynthetic process;cellular macromolecule metabolic process;cellular metabolic process;cellular nitrogen compound metabolic process;cellular process;establishment of localization;establishment of localization in cell;establishment of RNA localization;gene expression;intracellular transport;macromolecule biosynthetic proce…	binding;DNA binding;nucleic acid binding	catalytic step 2 spliceosome;cell part;cytoplasmic part;cytosol;intracellular membrane-bounded organelle;intracellular organelle;intracellular organelle part;intracellular part;macromolecular complex;membrane-bounded organelle;nuclear body;nuclear matrix;nuclear part;nuclear speck;nucleoplasm;nucleoplasm part;nucleus;organelle;organelle part;ribonucleoprotein complex;spliceosomal complex	mRNA surveillance pathway;RNA transport	+	CST;HTP;LTP				Serine/arginine repetitive matrix protein 1		Pro-rich
S	218	1	Q9UNF1	MAGED2	Melanoma-associated antigen D2	Q9UNF1(S218)	-1.27418	0.400101	0.0102225		+		+	0.0999011	0.0289935	0.219569					0.490878	0.282736	0.0161455	+				-0.276223	-0.341848	0.0805509					___1	14-3-3 domain binding motif;AMP-activated protein kinase substrate motif;Calmodulin-dependent protein kinase I substrate motif;Calmodulin-dependent protein kinase II substrate motif;Calmodulin-dependent protein kinase IV substrate motif;Chk1 kinase substrate motif;PAK2 kinase substrate motif;PKA kinase substrate motif;PKC epsilon kinase substrate motif;PKC kinase substrate motif			cell part;membrane		+	HTP				Melanoma-associated antigen D2		Arg-rich
S	140	0.771255	P26373	RPL13	60S ribosomal protein L13	P26373(S140)	-0.505795	-0.295888	0.0212111		+			-0.521328	-0.975368	N/A					-1.01815	-0.374991	N/A					-0.416789	-0.175403	N/A					___1	Casein kinase II substrate motif;MDC1 BRCT domain binding motif;PKA kinase substrate motif;Plk1 PBD domain binding motif	biosynthetic process;catabolic process;cellular biosynthetic process;cellular catabolic process;cellular component disassembly;cellular component disassembly at cellular level;cellular component organization;cellular component organization at cellular level;cellular component organization or biogenesis;cellular component organization or biogenesis at cellular level;cellular macromolecular complex…	binding;nucleic acid binding;RNA binding;structural constituent of ribosome;structural molecule activity	cell part;cytoplasm;cytoplasmic part;cytosol;cytosolic large ribosomal subunit;cytosolic part;cytosolic ribosome;intracellular membrane-bounded organelle;intracellular non-membrane-bounded organelle;intracellular organelle;intracellular organelle part;intracellular part;large ribosomal subunit;macromolecular complex;membrane;membrane-bounded organelle;non-membrane-bounded organelle;nuclear part;n…	Ribosome	+	HTP	Ribosomal_L13e			60S ribosomal protein L13
S	320	1	Q13546	RIPK1	Receptor-interacting serine/threonine-protein kinase 1	Q13546(S320)	0.552622	0.416809	0.0255291	+				0.71949	1.03712	0.00207616	+				0.266757	0.206243	0.0395028					0.651591	1.33674	N/A					___1	14-3-3 domain binding motif;Calmodulin-dependent protein kinase II alpha substrate motif;Calmodulin-dependent protein kinase II substrate motif;Calmodulin-dependent protein kinase IV substrate motif;Chk1 kinase substrate motif;Phosphorylase kinase substrate motif;PKA kinase substrate motif;PKC kinase substrate motif	activation of caspase activity;activation of immune response;activation of innate immune response;activation of JUN kinase activity;activation of MAPK activity;apoptosis;biological regulation;catabolic process;cell death;cell surface receptor linked signaling pathway;cellular catabolic process;cellular component assembly;cellular component organization;cellular component organization or biogenesi…	adenyl nucleotide binding;adenyl ribonucleotide binding;ATP binding;binding;catalytic activity;cytokine receptor binding;death domain binding;death receptor binding;enzyme binding;identical protein binding;kinase activity;nucleotide binding;phosphotransferase activity, alcohol group as acceptor;protein binding;protein complex binding;protein domain specific binding;protein kinase activity;protein…	cell part;cytoplasm;cytoplasmic part;cytosol;death-inducing signaling complex;intracellular membrane-bounded organelle;intracellular organelle;intracellular part;macromolecular complex;membrane part;membrane raft;membrane-bounded organelle;mitochondrion;organelle;plasma membrane part;protein complex;receptor complex	Apoptosis;Cytosolic DNA-sensing pathway;Hepatitis C;RIG-I-like receptor signaling pathway;Toll-like receptor signaling pathway	+	CST;HTP				Receptor-interacting serine/threonine-protein kinase 1
S	53	0.998838	Q13469	NFATC2	Nuclear factor of activated T-cells, cytoplasmic 2	Q13469(S53)	-0.506517	-0.520459	0.0450062		+			-0.638416	-0.588378	0.14531					-0.553909	-0.423532	0.2671					0.109695	-0.185425	0.249998					___1	Casein kinase II substrate motif;ERK1,2 kinase substrate motif;GSK-3, ERK1, ERK2, CDK5 substrate motif;PKA kinase substrate motif;PKC kinase substrate motif;WW domain binding motif	activation of immune response;activation of innate immune response;antigen receptor-mediated signaling pathway;B cell receptor signaling pathway;biological regulation;cell migration;cell motility;cell surface receptor linked signaling pathway;cellular component movement;cellular process;cellular response to stimulus;cellular response to stress;cytokine production;defense response;immune response;…	binding;core promoter proximal region DNA binding;core promoter proximal region sequence-specific DNA binding;DNA binding;nucleic acid binding;nucleic acid binding transcription factor activity;regulatory region DNA binding;regulatory region nucleic acid binding;RNA polymerase II core promoter proximal region sequence-specific DNA binding;RNA polymerase II core promoter proximal region sequence-s…	actin cytoskeleton;cell part;cytoplasm;cytoplasmic part;cytoskeleton;cytosol;intracellular membrane-bounded organelle;intracellular non-membrane-bounded organelle;intracellular organelle;intracellular organelle part;intracellular part;macromolecular complex;membrane;membrane-bounded organelle;non-membrane-bounded organelle;nuclear part;nucleoplasm;nucleus;organelle;organelle part;plasma membrane;…	Axon guidance;B cell receptor signaling pathway;Natural killer cell mediated cytotoxicity;T cell receptor signaling pathway;VEGF signaling pathway;Wnt signaling pathway	+	CST;HTP				Nuclear factor of activated T-cells| cytoplasmic 2
S	215	0.977897	P62995	TRA2B	Transformer-2 protein homolog beta	P62995(S215)	-0.718426	0.306962	0.0071166		+		+	0.323462	0.223009	0.0393187					0.223793	-0.0164974	0.0340059					-0.460546	-0.274917	0.0720945					___1	PKA kinase substrate motif;PKC kinase substrate motif	biological regulation;cellular macromolecule metabolic process;cellular metabolic process;cellular nitrogen compound metabolic process;cellular process;macromolecule metabolic process;metabolic process;mRNA metabolic process;mRNA processing;nitrogen compound metabolic process;nuclear mRNA splicing, via spliceosome;nucleic acid metabolic process;nucleobase-containing compound metabolic process;pos…	binding;mRNA binding;nucleic acid binding;nucleotide binding;RNA binding	cell part;intracellular membrane-bounded organelle;intracellular organelle;intracellular part;membrane-bounded organelle;nucleus;organelle	Spliceosome	+	HTP				Transformer-2 protein homolog beta
S	254	1	Q7L2J0	MEPCE	7SK snRNA methylphosphate capping enzyme	Q7L2J0(S254)	-0.509984	-0.259513	0.0479101		+			-0.164239	0.0584667	0.0540927					-0.0890525	-0.0817206	0.0820949					-0.630081	-0.156628	0.17436					___1	Cdc2 kinase substrate motif;CDK kinase substrate motif;CDK1,2,4,6 kinase substrate motif;ERK1,2 kinase substrate motif;G protein-coupled receptor kinase 1 substrate motif;GSK-3, ERK1, ERK2, CDK5 substrate motif;WW domain binding motif	biological regulation;cellular macromolecule metabolic process;cellular metabolic process;cellular nitrogen compound metabolic process;cellular process;macromolecule metabolic process;macromolecule methylation;macromolecule modification;metabolic process;methylation;ncRNA metabolic process;negative regulation of binding;negative regulation of biological process;negative regulation of biosynthetic…	catalytic activity;methyltransferase activity;RNA methyltransferase activity;S-adenosylmethionine-dependent methyltransferase activity;transferase activity;transferase activity, transferring one-carbon groups			+	CST;HTP				7SK snRNA methylphosphate capping enzyme
S	575	1	Q9Y2W1	THRAP3	Thyroid hormone receptor-associated protein 3	Q9Y2W1(S575)	0.506094	0.288654	0.717618					-0.108736	-0.0400222	0.94919					0.492926	-0.0939407	0.0603485					1.52837	0.00748262	0.00935214	+		+		___1	14-3-3 domain binding motif;b-Adrenergic Receptor kinase substrate motif;Calmodulin-dependent protein kinase II substrate motif;Casein kinase II substrate motif;MAPKAPK2 kinase substrate motif;PKA kinase substrate motif;PKC kinase substrate motif	androgen receptor signaling pathway;biological regulation;biosynthetic process;catabolic process;cellular biosynthetic process;cellular catabolic process;cellular macromolecule catabolic process;cellular macromolecule metabolic process;cellular metabolic process;cellular nitrogen compound metabolic process;cellular process;cellular response to stimulus;intracellular receptor mediated signaling pa…	adenyl nucleotide binding;adenyl ribonucleotide binding;ATP binding;binding;core promoter binding;core promoter sequence-specific DNA binding;DNA binding;hormone receptor binding;ligand-dependent nuclear receptor transcription coactivator activity;nuclear hormone receptor binding;nucleic acid binding;nucleotide binding;phosphoprotein binding;protein binding;protein binding transcription factor ac…	cell part;extracellular membrane-bounded organelle;extracellular organelle;extracellular region part;extracellular vesicular exosome;intracellular membrane-bounded organelle;intracellular organelle;intracellular organelle part;intracellular part;macromolecular complex;mediator complex;membrane-bounded organelle;membrane-bounded vesicle;nuclear part;nucleoplasm;nucleoplasm part;nucleus;organelle;o…		+	CST;HTP	THRAP3_BCLAF1			Thyroid hormone receptor-associated protein 3
S	282	0.997932	Q96JM3	CHAMP1	Chromosome alignment-maintaining phosphoprotein 1	Q96JM3(S282)	-0.511526	-0.456722	0.0246146		+			-0.399004	-0.423683	0.00168256					-0.380813	-0.215932	0.095043					-0.178061	-0.560068	0.00455386					___1	14-3-3 domain binding motif;Calmodulin-dependent protein kinase II substrate motif;Casein kinase II substrate motif;DNA dependent Protein kinase substrate motif;ERK1,2 kinase substrate motif;G protein-coupled receptor kinase 1 substrate motif;GSK3 kinase substrate motif;GSK-3, ERK1, ERK2, CDK5 substrate motif;PKA kinase substrate motif;PKC epsilon kinase substrate motif;PKC kinase substrate motif…	attachment of spindle microtubules to chromosome;attachment of spindle microtubules to kinetochore;attachment of spindle microtubules to kinetochore involved in mitotic sister chromatid segregation;biological regulation;cell cycle process;cellular component organization;cellular component organization at cellular level;cellular component organization or biogenesis;cellular component organization …	binding;cation binding;ion binding;metal ion binding;nucleic acid binding	cell part;chromosomal part;chromosome;condensed chromosome;condensed chromosome kinetochore;cytoplasm;cytoskeletal part;intracellular membrane-bounded organelle;intracellular non-membrane-bounded organelle;intracellular organelle;intracellular organelle part;intracellular part;kinetochore;macromolecular complex;membrane-bounded organelle;non-membrane-bounded organelle;nuclear part;nucleoplasm;nuc…		+	CST;HTP				Chromosome alignment-maintaining phosphoprotein 1		Pro-rich
S	24	0.999975	Q6IC98	GRAMD4	GRAM domain-containing protein 4	Q6IC98(S24)	-0.511794	-0.610326	0.00148469		+			-0.153396	-0.142941	0.970913					0.122009	0.138243	0.350108					-0.750518	-0.314374	N/A					___2	b-Adrenergic Receptor kinase substrate motif;ERK1,2 kinase substrate motif;G protein-coupled receptor kinase 1 substrate motif;GSK3 kinase substrate motif;GSK-3, ERK1, ERK2, CDK5 substrate motif;WW domain binding motif	apoptosis;cell death;cellular process;death;programmed cell death		cell part;cytoplasmic part;integral to membrane;intracellular organelle part;intracellular part;intrinsic to membrane;membrane;membrane part;mitochondrial membrane;mitochondrial part;organelle membrane;organelle part		+	CST;HTP				GRAM domain-containing protein 4
S	28	0.999468	Q6IC98	GRAMD4	GRAM domain-containing protein 4	Q6IC98(S28)	-0.511794	-0.610326	0.00148469		+			-0.153396	-0.142941	0.970913					0.122009	-0.178974	0.329632					-0.602048	-0.429972	0.153925					___2	Casein kinase II substrate motif;MAPKAPK2 kinase substrate motif	apoptosis;cell death;cellular process;death;programmed cell death		cell part;cytoplasmic part;integral to membrane;intracellular organelle part;intracellular part;intrinsic to membrane;membrane;membrane part;mitochondrial membrane;mitochondrial part;organelle membrane;organelle part		+	CST;HTP				GRAM domain-containing protein 4
S	247	0.999996	Q8NB78	KDM1B	Lysine-specific histone demethylase 1B	Q8NB78(S247)	0.379066	0.278936	0.11797					0.702238	0.0296482	0.0102903	+		+		0.386107	0.336124	0.0511509					0.380951	-0.111539	0.0183141					___1	Cdc2 kinase substrate motif;CDK kinase substrate motif;CDK1,2,4,6 kinase substrate motif;ERK1,2 kinase substrate motif;GSK-3, ERK1, ERK2, CDK5 substrate motif;WW domain binding motif	biological regulation;biosynthetic process;cellular biosynthetic process;cellular component organization;cellular component organization at cellular level;cellular component organization or biogenesis;cellular component organization or biogenesis at cellular level;cellular macromolecule biosynthetic process;cellular macromolecule metabolic process;cellular metabolic process;cellular nitrogen comp…	binding;catalytic activity;cation binding;coenzyme binding;cofactor binding;demethylase activity;DNA binding;flavin adenine dinucleotide binding;histone demethylase activity;histone demethylase activity (H3-dimethyl-K4 specific);histone demethylase activity (H3-K4 specific);histone demethylase activity (H3-monomethyl-K4 specific);ion binding;metal ion binding;nucleic acid binding;oxidoreductase a…	cell part;intracellular membrane-bounded organelle;intracellular organelle;intracellular organelle part;intracellular part;membrane-bounded organelle;nuclear part;nucleoplasm;nucleus;organelle;organelle part		+	HTP				Lysine-specific histone demethylase 1B
S	276	0.990367	O75410	TACC1	Transforming acidic coiled-coil-containing protein 1	O75410(S276)	-0.48078	-0.742434	N/A					-0.437936	-1.33526	0.0313483					0.665141	-0.348988	0.101698					1.51632	0.00345838	0.000312846	+		+		___1	Casein kinase I substrate motif;ERK1,2 kinase substrate motif;GSK-3, ERK1, ERK2, CDK5 substrate motif;WW domain binding motif	anatomical structure development;biological regulation;cell cycle;cell differentiation;cell division;cell proliferation;cellular component organization;cellular component organization at cellular level;cellular component organization or biogenesis;cellular component organization or biogenesis at cellular level;cellular developmental process;cellular localization;cellular process;cerebral cortex d…		cell part;cytoplasm;cytoplasmic part;cytoskeletal part;cytoskeleton;intermediate filament cytoskeleton;intracellular membrane-bounded organelle;intracellular non-membrane-bounded organelle;intracellular organelle;intracellular organelle part;intracellular part;membrane-bounded organelle;microtubule cytoskeleton;microtubule organizing center;non-membrane-bounded organelle;nucleus;organelle;organel…		+	CST;HTP				Transforming acidic coiled-coil-containing protein 1
S	255	1	P08238;Q58FF8	HSP90AB1;HSP90AB2P	Heat shock protein HSP 90-beta;Putative heat shock protein HSP 90-beta 2	P08238(S255)	-0.516272	-0.448458	0.0371372		+			-1.61386	-1.3793	0.053506					-0.34487	-0.637718	0.0610636					-0.209195	-0.055264	0.234922					___1	BARD1 BRCT domain binding motif;BARD1 BRCT domain binding motif;Casein kinase I substrate motif;Casein kinase I substrate motif;Casein kinase II substrate motif;Casein kinase II substrate motif	anatomical structure development;axon guidance;biological regulation;cellular macromolecule metabolic process;cellular metabolic process;cellular process;cellular protein metabolic process;cellular response to chemical stimulus;cellular response to cytokine stimulus;cellular response to heat;cellular response to interleukin-4;cellular response to organic substance;cellular response to stimulus;ce…	adenyl nucleotide binding;adenyl ribonucleotide binding;antigen binding;ATP binding;binding;double-stranded RNA binding;enzyme binding;enzyme regulator activity;kinase binding;MHC class II protein complex binding;MHC protein complex binding;nitric-oxide synthase regulator activity;nucleic acid binding;nucleotide binding;protein binding;protein domain specific binding;purine nucleotide binding;pur…	cell part;cytoplasm;cytoplasmic membrane-bounded vesicle;cytoplasmic part;cytoplasmic vesicle;cytosol;extracellular membrane-bounded organelle;extracellular organelle;extracellular region part;extracellular vesicular exosome;intracellular membrane-bounded organelle;intracellular organelle;intracellular organelle part;intracellular part;melanosome;membrane;membrane-bounded organelle;membrane-bound…	Antigen processing and presentation;NOD-like receptor signaling pathway;Pathways in cancer;Plant-pathogen interaction;Progesterone-mediated oocyte maturation;Prostate cancer;Protein processing in endoplasmic reticulum	+	CST;HTP;LTP	HSP90			Heat shock protein HSP 90-beta;Putative heat shock protein HSP 90-beta 2
S	1076	0.995901	Q9NSY1	BMP2K	BMP-2-inducible protein kinase	Q9NSY1(S1076)	-0.517358	-0.477904	0.0498826		+			-0.243369	0.243547	0.157501					-0.789923	-0.447721	0.116843					-0.974327	-0.778536	0.224307					___1	ERK1,2 kinase substrate motif;G protein-coupled receptor kinase 1 substrate motif;GSK3 kinase substrate motif;GSK-3, ERK1, ERK2, CDK5 substrate motif;PKA kinase substrate motif;WW domain binding motif	biological regulation;regulation of biological process;regulation of biomineral tissue development;regulation of bone mineralization;regulation of developmental process;regulation of multicellular organismal development;regulation of multicellular organismal process;regulation of ossification	adenyl nucleotide binding;adenyl ribonucleotide binding;ATP binding;binding;catalytic activity;enzyme regulator activity;kinase activity;nucleotide binding;phosphatase regulator activity;phosphotransferase activity, alcohol group as acceptor;protein kinase activity;protein serine/threonine kinase activity;purine nucleotide binding;purine ribonucleoside triphosphate binding;purine ribonucleotide b…	cell part;intracellular organelle part;intracellular part;nuclear part;nucleoplasm;organelle part		+	CST;HTP	BMP2K_C			BMP-2-inducible protein kinase
S	1350	0.995825	Q96SN8	CDK5RAP2	CDK5 regulatory subunit-associated protein 2	Q96SN8(S1350)	-0.613675	0.183848	0.000274908		+		+	-0.51706	-0.123255	0.235281					0.325728	-0.176523	0.401363					0.177854	-0.215094	N/A					___1	b-Adrenergic Receptor kinase substrate motif;Casein kinase II substrate motif;ERK1,2 kinase substrate motif;G protein-coupled receptor kinase 1 substrate motif;GSK3 kinase substrate motif;GSK-3, ERK1, ERK2, CDK5 substrate motif;WW domain binding motif	anatomical structure development;biological regulation;brain development;cell cycle;cell cycle process;cell differentiation;cellular component organization;cellular component organization at cellular level;cellular component organization or biogenesis;cellular component organization or biogenesis at cellular level;cellular developmental process;cellular process;centrosome organization;chromosome …	binding;calmodulin binding;cytoskeletal protein binding;DNA binding;enzyme binding;kinase binding;microtubule binding;nucleic acid binding;protein binding;protein kinase binding;regulatory region DNA binding;regulatory region nucleic acid binding;transcription regulatory region DNA binding;tubulin binding	cell junction;cell part;centrosome;cytoplasm;cytoplasmic part;cytoskeletal part;cytoskeleton;cytosol;extracellular membrane-bounded organelle;extracellular organelle;extracellular region part;extracellular vesicular exosome;Golgi apparatus;intracellular membrane-bounded organelle;intracellular non-membrane-bounded organelle;intracellular organelle;intracellular organelle part;intracellular part;m…		+	CST;HTP				CDK5 regulatory subunit-associated protein 2
S	381	1	P98153	DGCR2	Integral membrane protein DGCR2/IDD	P98153(S381)	-0.052659	-0.490548	0.718101					N/A	N/A	N/A					N/A	N/A	N/A					1.47179	-0.42188	0.0390728	+		+		___1	14-3-3 domain binding motif;Akt kinase substrate motif;b-Adrenergic Receptor kinase substrate motif;Calmodulin-dependent protein kinase II substrate motif;G protein-coupled receptor kinase 1 substrate motif;MAPKAPK1 kinase substrate motif;p70 Ribosomal S6 kinase substrate motif;Phosphorylase kinase substrate motif;PKA kinase substrate motif;PKC kinase substrate motif	anatomical structure morphogenesis;biological adhesion;cell adhesion;cellular process;cognition;developmental process;multicellular organismal process;neurological system process;organ morphogenesis;system process	binding;carbohydrate binding	cell part;integral to membrane;intrinsic to membrane;membrane part		+	CST;HTP				Integral membrane protein DGCR2/IDD
S	379	1	P61978	HNRNPK	Heterogeneous nuclear ribonucleoprotein K	P61978(S379)	-0.528365	-0.470869	0.0107449		+			-0.209829	-0.548396	0.0923083					-0.580893	-0.517193	0.0890423					-0.168706	-0.223677	0.0747192					___1	Casein kinase II substrate motif;PKA kinase substrate motif;PKC kinase substrate motif;Pyruvate dehydrogenase kinase substrate motif	biological regulation;cellular macromolecule metabolic process;cellular metabolic process;cellular nitrogen compound metabolic process;cellular process;cellular response to stimulus;gene expression;macromolecule metabolic process;metabolic process;mRNA metabolic process;mRNA processing;nitrogen compound metabolic process;nuclear mRNA splicing, via spliceosome;nucleic acid metabolic process;nucleo…	binding;core promoter proximal region DNA binding;core promoter proximal region sequence-specific DNA binding;DNA binding;nucleic acid binding;nucleic acid binding transcription factor activity;regulatory region DNA binding;regulatory region nucleic acid binding;RNA binding;RNA polymerase II core promoter proximal region sequence-specific DNA binding;RNA polymerase II core promoter proximal regio…	adherens junction;anchoring junction;catalytic step 2 spliceosome;cell junction;cell part;cell projection;cell-substrate adherens junction;cell-substrate junction;chromatin;chromosomal part;cytoplasm;cytoskeletal part;extracellular membrane-bounded organelle;extracellular organelle;extracellular region part;extracellular vesicular exosome;focal adhesion;intracellular membrane-bounded organelle;in…	Spliceosome	+	CST;HTP				Heterogeneous nuclear ribonucleoprotein K
S	276	0.946593	Q01196	RUNX1	Runt-related transcription factor 1	Q01196(S276)	-0.505267	0.0950467	0.000459275		+		+	-0.314155	-0.027432	0.0919379					-0.398842	0.210826	0.0390195					-0.492212	-0.254844	0.100344					___1	Cdc2 kinase substrate motif;CDK kinase substrate motif;CDK1,2,4,6 kinase substrate motif;CDK4 kinase substrate motif;ERK1,2 kinase substrate motif;G protein-coupled receptor kinase 1 substrate motif;GSK-3, ERK1, ERK2, CDK5 substrate motif;WW domain binding motif	anatomical structure development;anatomical structure morphogenesis;behavior;behavioral response to pain;biological regulation;cell development;cell differentiation;cell proliferation;cellular developmental process;cellular process;cellular response to chemical stimulus;cellular response to endogenous stimulus;cellular response to growth factor stimulus;cellular response to organic substance;cell…	adenyl nucleotide binding;adenyl ribonucleotide binding;ATP binding;binding;calcium ion binding;cation binding;core promoter binding;DNA binding;identical protein binding;ion binding;metal ion binding;nucleic acid binding;nucleic acid binding transcription factor activity;nucleotide binding;protein binding;protein dimerization activity;protein heterodimerization activity;protein homodimerization …	basement membrane;cell part;cytoplasm;extracellular matrix part;extracellular region part;intracellular membrane-bounded organelle;intracellular organelle;intracellular organelle part;intracellular part;membrane-bounded organelle;nuclear part;nucleoplasm;nucleus;organelle;organelle part	Acute myeloid leukemia;Chronic myeloid leukemia;Pathways in cancer	+	CST;HTP;LTP				Runt-related transcription factor 1		Pro/Ser/Thr-rich
S	323	0.9453	Q05519	SRSF11	Serine/arginine-rich splicing factor 11	Q05519(S323)	0.400459	0.420795	0.254927					0.677264	0.223128	0.0384916	+		+		0.788352	0.067088	N/A					N/A	N/A	N/A					___1	Casein kinase II substrate motif;G protein-coupled receptor kinase 1 substrate motif;PKA kinase substrate motif;PKC kinase substrate motif	biosynthetic process;cellular biosynthetic process;cellular macromolecule biosynthetic process;cellular macromolecule metabolic process;cellular metabolic process;cellular nitrogen compound metabolic process;cellular process;establishment of localization;establishment of localization in cell;establishment of RNA localization;gene expression;intracellular transport;macromolecule biosynthetic proce…	binding;nucleotide binding	cell part;intracellular membrane-bounded organelle;intracellular organelle;intracellular organelle part;intracellular part;membrane-bounded organelle;nuclear part;nucleoplasm;nucleus;organelle;organelle part		+	HTP				Serine/arginine-rich splicing factor 11
S	2022	1	P78559	MAP1A	Microtubule-associated protein 1A;MAP1A heavy chain;MAP1 light chain LC2	P78559(S2022)	0.193045	0.203056	0.00393048					0.204892	0.577344	0.617421					0.825948	0.205017	0.0435565	+		+		1.12066	0.218106	0.146522					___2	Casein kinase II substrate motif;ERK1,2 kinase substrate motif;Growth associated histone HI kinase substrate motif;GSK-3, ERK1, ERK2, CDK5 substrate motif;MAPKAPK2 kinase substrate motif;PKA kinase substrate motif;PKC kinase substrate motif;WW domain binding motif	biological regulation;cellular component organization;cellular component organization at cellular level;cellular component organization or biogenesis;cellular component organization or biogenesis at cellular level;cellular process;cytoskeleton organization;microtubule cytoskeleton organization;microtubule-based process;multicellular organismal process;neurological system process;organelle organiz…	structural molecule activity	cell part;cytoplasmic part;cytoskeletal part;cytosol;intracellular organelle part;intracellular part;macromolecular complex;microtubule;microtubule associated complex;organelle part;protein complex		+	CST;HTP				MAP1A heavy chain;Microtubule-associated protein 1A
S	23	0.995431	P36507	MAP2K2	Dual specificity mitogen-activated protein kinase kinase 2	P36507(S23)	0.458487	-0.0518178	0.0892267					0.670931	-0.0179428	0.0257303	+		+		0.426962	0.127765	0.280991					0.375282	0.0389775	0.186583					___1	Casein kinase I substrate motif;Casein kinase II substrate motif;DNA dependent Protein kinase substrate motif;ERK1,2 kinase substrate motif;GSK-3, ERK1, ERK2, CDK5 substrate motif;WW domain binding motif	activation of immune response;activation of innate immune response;activation of MAPK activity;activation of MAPKK activity;activation of protein kinase activity;axon guidance;biological regulation;cell surface receptor linked signaling pathway;cellular macromolecule metabolic process;cellular metabolic process;cellular process;cellular protein metabolic process;cellular response to chemical stim…	adenyl nucleotide binding;adenyl ribonucleotide binding;ATP binding;binding;catalytic activity;enzyme activator activity;enzyme regulator activity;kinase activator activity;kinase activity;kinase regulator activity;MAP kinase kinase activity;nucleotide binding;PDZ domain binding;phosphotransferase activity, alcohol group as acceptor;protein binding;protein domain specific binding;protein kinase a…	adherens junction;anchoring junction;cell cortex;cell junction;cell part;cell-cell junction;cell-substrate adherens junction;cell-substrate junction;cytoplasm;cytoplasmic part;cytoskeletal part;cytosol;early endosome;endoplasmic reticulum;endosome;extracellular region;focal adhesion;Golgi apparatus;internal side of plasma membrane;intracellular membrane-bounded organelle;intracellular organelle;i…	Acute myeloid leukemia;B cell receptor signaling pathway;Bladder cancer;Chronic myeloid leukemia;Endometrial cancer;ErbB signaling pathway;Fc epsilon RI signaling pathway;Gap junction;Glioma;GnRH signaling pathway;Insulin signaling pathway;Long-term depression;Long-term potentiation;MAPK signaling pathway;Melanogenesis;Melanoma;Natural killer cell mediated cytotoxicity;Neurotrophin signaling path…	+	HTP				Dual specificity mitogen-activated protein kinase kinase 2
S	407	0.991535	Q86WB0	ZC3HC1	Nuclear-interacting partner of ALK	Q86WB0(S407)	-0.0695631	0.238172	0.656407					0.668528	0.288999	0.0108029	+		+		0.374066	-0.00141456	0.0543095					-0.0707544	-0.256838	N/A					___1	14-3-3 domain binding motif;Akt kinase substrate motif;Calmodulin-dependent protein kinase II substrate motif;Casein kinase II substrate motif;G protein-coupled receptor kinase 1 substrate motif;GSK3 kinase substrate motif;MAPKAPK1 kinase substrate motif;PKA kinase substrate motif;PKC kinase substrate motif	cell cycle phase;cell cycle process;cell division;cellular component organization;cellular component organization at cellular level;cellular component organization or biogenesis;cellular component organization or biogenesis at cellular level;cellular macromolecule metabolic process;cellular metabolic process;cellular process;cellular protein metabolic process;macromolecule metabolic process;macro…	binding;cation binding;enzyme binding;ion binding;kinase binding;metal ion binding;protein binding;protein kinase binding;transition metal ion binding;zinc ion binding	cell part;intracellular membrane-bounded organelle;intracellular organelle;intracellular organelle part;intracellular part;membrane;membrane-bounded organelle;nuclear membrane;nuclear part;nucleus;organelle;organelle membrane;organelle part		+	CST;HTP				Nuclear-interacting partner of ALK
S	2019	0.97911	P78559	MAP1A	Microtubule-associated protein 1A;MAP1A heavy chain;MAP1 light chain LC2	P78559(S2019)	0.157237	0.0923863	0.0516677					0.0404014	0.203514	0.784666					0.825948	0.205017	0.0471027	+		+		0.985282	0.35242	0.336336					___2	Casein kinase I substrate motif;Casein kinase II substrate motif;ERK1,2 kinase substrate motif;G protein-coupled receptor kinase 1 substrate motif;GSK-3, ERK1, ERK2, CDK5 substrate motif;MDC1 BRCT domain binding motif;PKA kinase substrate motif;Plk1 PBD domain binding motif;WW domain binding motif	biological regulation;cellular component organization;cellular component organization at cellular level;cellular component organization or biogenesis;cellular component organization or biogenesis at cellular level;cellular process;cytoskeleton organization;microtubule cytoskeleton organization;microtubule-based process;multicellular organismal process;neurological system process;organelle organiz…	structural molecule activity	cell part;cytoplasmic part;cytoskeletal part;cytosol;intracellular organelle part;intracellular part;macromolecular complex;microtubule;microtubule associated complex;organelle part;protein complex		+	CST;HTP				MAP1A heavy chain;Microtubule-associated protein 1A
S	66	0.966788	Q96B23	C18orf25	Uncharacterized protein C18orf25	Q96B23(S66)	0.623493	0.607116	0.0458567	+				1.09979	0.475423	0.123598					0.984334	-0.261518	N/A					1.46908	-0.030797	0.00439755	+		+		___1	14-3-3 domain binding motif;b-Adrenergic Receptor kinase substrate motif;Calmodulin-dependent protein kinase II substrate motif;Casein kinase II substrate motif;PAK2 kinase substrate motif;PKA kinase substrate motif;PKC epsilon kinase substrate motif;PKC kinase substrate motif					+	CST;HTP	RNF111_N			Uncharacterized protein C18orf25
S	731	0.999929	Q66K74	MAP1S	Microtubule-associated protein 1S;MAP1S heavy chain;MAP1S light chain	Q66K74(S731)	-0.537969	-0.381783	0.0122776		+			-0.127133	-0.241204	0.0293142					0.0539454	0.0284277	0.833248					-0.410091	-0.0101123	0.0782711					___1	14-3-3 domain binding motif;Calmodulin-dependent protein kinase II substrate motif;Casein kinase II substrate motif;ERK1,2 kinase substrate motif;GSK-3, ERK1, ERK2, CDK5 substrate motif;PKA kinase substrate motif;PKC kinase substrate motif;Pyruvate dehydrogenase kinase substrate motif;WW domain binding motif;ZIP kinase substrate motif	anatomical structure development;anatomical structure morphogenesis;apoptosis;autophagy;biological regulation;brain development;catabolic process;cell death;cell part morphogenesis;cell projection morphogenesis;cell projection organization;cellular catabolic process;cellular component morphogenesis;cellular component movement;cellular component organization;cellular component organization at cell…	actin binding;actin filament binding;beta-tubulin binding;binding;cytoskeletal protein binding;DNA binding;microtubule binding;nucleic acid binding;protein binding;tubulin binding	cell body;cell junction;cell part;cell projection;cytoplasm;cytoplasmic part;cytoskeletal part;cytosol;dendrite;intracellular membrane-bounded organelle;intracellular non-membrane-bounded organelle;intracellular organelle;intracellular organelle part;intracellular part;macromolecular complex;membrane-bounded organelle;microtubule;neuron projection;neuronal cell body;non-membrane-bounded organelle…		+	CST;HTP				MAP1S heavy chain;Microtubule-associated protein 1S		Pro-rich
S	191	0.999948	Q8IUD2;O15083	ERC1;ERC2	ELKS/Rab6-interacting/CAST family member 1;ERC protein 2	Q8IUD2(S191)	-0.69129	-0.486125	N/A					0.64607	0.751806	0.020514	+				-0.124692	0.351176	0.576274					0.315914	-0.0936327	0.586111					___1	Casein kinase II substrate motif;ERK1,2 kinase substrate motif;GSK-3, ERK1, ERK2, CDK5 substrate motif;PKA kinase substrate motif;WW domain binding motif	biological regulation;cellular macromolecule metabolic process;cellular metabolic process;cellular process;cellular protein metabolic process;developmental process;endosome transport;establishment of localization;establishment of localization in cell;establishment of protein localization;I-kappaB phosphorylation;intracellular transport;macromolecule metabolic process;macromolecule modification;me…	binding;enzyme binding;GTPase binding;leucine zipper domain binding;LRR domain binding;PDZ domain binding;protein binding;protein domain specific binding;Rab GTPase binding;Ras GTPase binding;small GTPase binding	cell junction;cell part;cell projection part;cytoplasm;cytoplasmic part;cytoskeleton;cytosolic part;Golgi apparatus part;Golgi membrane;growth cone;IkappaB kinase complex;intracellular non-membrane-bounded organelle;intracellular organelle;intracellular organelle part;intracellular part;macromolecular complex;membrane;non-membrane-bounded organelle;organelle;organelle membrane;organelle part;pres…		+	CST;HTP	Cast			ELKS/Rab6-interacting/CAST family member 1;ERC protein 2	+
S	373	1	Q9Y6R9	CCDC61	Coiled-coil domain-containing protein 61	Q9Y6R9(S373)	0.539265	-0.646319	0.501972					0.643752	-0.413102	0.00231412	+		+		0.288763	-0.879428	0.067815					0.758884	-0.632074	0.35537					___2	14-3-3 domain binding motif;Akt kinase substrate motif;Calmodulin-dependent protein kinase II substrate motif;Casein kinase II substrate motif;MAPKAPK1 kinase substrate motif;PKA kinase substrate motif;PKC kinase substrate motif			cell part;centrosome;cytoplasmic part;cytoskeletal part;intracellular non-membrane-bounded organelle;intracellular organelle;intracellular organelle part;intracellular part;microtubule organizing center;non-membrane-bounded organelle;organelle;organelle part		+	CST;HTP				Coiled-coil domain-containing protein 61
S	376	1	Q9Y6R9	CCDC61	Coiled-coil domain-containing protein 61	Q9Y6R9(S376)	0.539265	-0.646319	0.501972					0.643752	-0.413102	0.00231412	+		+		0.288763	-0.879428	0.067815					0.758884	-0.632074	0.35537					___2	G protein-coupled receptor kinase 1 substrate motif			cell part;centrosome;cytoplasmic part;cytoskeletal part;intracellular non-membrane-bounded organelle;intracellular organelle;intracellular organelle part;intracellular part;microtubule organizing center;non-membrane-bounded organelle;organelle;organelle part		+	CST;HTP				Coiled-coil domain-containing protein 61
T	610	0.999883	Q96PZ0	PUS7	Pseudouridylate synthase 7 homolog	Q96PZ0(T610)	-0.547447	-0.433058	0.0388165		+			0.040121	-0.591853	N/A					-0.209562	-0.29573	0.129905					-0.4834	-0.321117	0.152876					___1	Casein kinase I substrate motif;Growth associated histone HI kinase substrate motif;GSK-3, ERK1, ERK2, CDK5 substrate motif;WW domain binding motif	cellular macromolecule metabolic process;cellular metabolic process;cellular nitrogen compound metabolic process;cellular process;macromolecule metabolic process;macromolecule modification;metabolic process;ncRNA metabolic process;ncRNA processing;nitrogen compound metabolic process;nucleic acid metabolic process;nucleobase-containing compound metabolic process;primary metabolic process;pseudouri…	binding;catalytic activity;enzyme binding;intramolecular transferase activity;isomerase activity;protein binding;pseudouridine synthase activity			+	CST;HTP	TruD			Pseudouridylate synthase 7 homolog
S	501	0.999809	Q13263	TRIM28	Transcription intermediary factor 1-beta	Q13263(S501)	-0.550735	-0.448612	0.00943576		+			-0.0079366	0.490852	0.913812					0.237509	-0.637394	0.582467					-0.341482	-0.341519	0.21539					___1	ATM kinase substrate motif;b-Adrenergic Receptor kinase substrate motif;DNA dependent Protein kinase substrate motif	anatomical structure morphogenesis;biological regulation;biosynthetic process;cell morphogenesis;cell morphogenesis involved in differentiation;cellular biosynthetic process;cellular component assembly;cellular component morphogenesis;cellular component organization;cellular component organization or biogenesis;cellular developmental process;cellular macromolecule metabolic process;cellular metab…	acid-amino acid ligase activity;binding;catalytic activity;cation binding;chromo shadow domain binding;DNA binding;enzyme binding;ion binding;kinase activity;Krueppel-associated box domain binding;ligase activity;ligase activity, forming carbon-nitrogen bonds;metal ion binding;nucleic acid binding;nucleic acid binding transcription factor activity;phosphotransferase activity, alcohol group as acc…	cell part;chromatin;chromosomal part;euchromatin;heterochromatin;intracellular membrane-bounded organelle;intracellular organelle;intracellular organelle part;intracellular part;membrane-bounded organelle;nuclear chromatin;nuclear chromosome part;nuclear euchromatin;nuclear heterochromatin;nuclear part;nucleoplasm;nucleus;organelle;organelle part		+	CST;HTP;LTP				Transcription intermediary factor 1-beta
S	1067	0.835777	Q92614	MYO18A	Unconventional myosin-XVIIIa	Q92614(S1067)	0.368713	0.0103502	0.653721					0.0396999	-0.268956	N/A					0.486904	N/A	0.528251					1.46884	0.118758	0.0246179	+		+		___1	14-3-3 domain binding motif;Calmodulin-dependent protein kinase II substrate motif;Casein kinase II substrate motif;MAPKAPK2 kinase substrate motif;PAK2 kinase substrate motif;PKA kinase substrate motif;PKC epsilon kinase substrate motif;PKC kinase substrate motif	actin cytoskeleton organization;actin filament-based process;actomyosin structure organization;asymmetric Golgi ribbon formation;biological regulation;cell migration;cell motility;cellular component movement;cellular component organization;cellular component organization at cellular level;cellular component organization or biogenesis;cellular component organization or biogenesis at cellular level…	actin binding;actin filament binding;adenyl nucleotide binding;adenyl ribonucleotide binding;ADP binding;ATP binding;binding;catalytic activity;cytoskeletal protein binding;DNA binding;hydrolase activity;hydrolase activity, acting on acid anhydrides;hydrolase activity, acting on acid anhydrides, in phosphorus-containing anhydrides;motor activity;nucleic acid binding;nucleoside-triphosphatase acti…	actomyosin;cell part;cytoplasmic part;cytoskeletal part;endoplasmic reticulum-Golgi intermediate compartment;Golgi apparatus part;Golgi membrane;intracellular membrane-bounded organelle;intracellular organelle;intracellular organelle part;intracellular part;macromolecular complex;membrane;membrane-bounded organelle;myosin complex;organelle;organelle membrane;organelle part;protein complex;trans-G…		+	CST;HTP				Unconventional myosin-XVIIIa
S	408	0.997607	Q6PCT2	FBXL19	F-box/LRR-repeat protein 19	Q6PCT2(S408)	-0.554951	-0.572051	0.00917864		+			-0.399235	-0.603556	0.0132451					-0.109437	-0.29988	0.231003					0.201112	-0.33406	0.442298					___1	Casein kinase II substrate motif;ERK1,2 kinase substrate motif;Growth associated histone HI kinase substrate motif;GSK-3, ERK1, ERK2, CDK5 substrate motif;WW domain binding motif	catabolic process;cellular catabolic process;cellular macromolecule catabolic process;cellular macromolecule metabolic process;cellular metabolic process;cellular process;macromolecule catabolic process;macromolecule metabolic process;metabolic process;modification-dependent macromolecule catabolic process;modification-dependent protein catabolic process;primary metabolic process;proteasomal prot…	binding;cation binding;DNA binding;ion binding;metal ion binding;nucleic acid binding;transition metal ion binding;zinc ion binding	cell part;cullin-RING ubiquitin ligase complex;intracellular part;macromolecular complex;protein complex;SCF ubiquitin ligase complex;ubiquitin ligase complex		+	CST;HTP				F-box/LRR-repeat protein 19		Pro-rich
T	67	0.999987	Q15637	SF1	Splicing factor 1	Q15637(T67)	-0.556224	-0.358509	0.0117739		+			-0.434851	-0.400454	0.00468799					-0.346646	-0.320306	0.0752649					-0.47319	-0.399235	0.000675619					___2	LKB1 kinase substrate motif;PKA kinase substrate motif;PKC kinase substrate motif	biological regulation;biosynthetic process;cell differentiation;cellular biosynthetic process;cellular component assembly;cellular component assembly at cellular level;cellular component organization;cellular component organization at cellular level;cellular component organization or biogenesis;cellular component organization or biogenesis at cellular level;cellular developmental process;cellular…	binding;cation binding;ion binding;metal ion binding;nucleic acid binding;protein binding transcription factor activity;RNA binding;transcription cofactor activity;transcription corepressor activity;transcription factor binding transcription factor activity;transition metal ion binding;zinc ion binding	cell part;cytoplasmic part;intracellular membrane-bounded organelle;intracellular non-membrane-bounded organelle;intracellular organelle;intracellular organelle part;intracellular part;macromolecular complex;membrane-bounded organelle;non-membrane-bounded organelle;nuclear part;nucleoplasm;nucleus;organelle;organelle part;ribonucleoprotein complex;ribosome;spliceosomal complex		+	HTP	SF1-HH			Splicing factor 1
S	352	0.768632	P55072	VCP	Transitional endoplasmic reticulum ATPase	P55072(S352)	-0.5579	-0.364571	0.00917456		+			0.488497	-0.156822	0.620449					-0.0762804	-0.227996	0.443338					-0.301213	-0.650975	0.38003					___1	14-3-3 domain binding motif;Calmodulin-dependent protein kinase II substrate motif;G protein-coupled receptor kinase 1 substrate motif;Phosphorylase kinase substrate motif;PKA kinase substrate motif;PKC kinase substrate motif	activation of caspase activity;aggresome assembly;biological regulation;biosynthetic process;carbohydrate metabolic process;catabolic process;cellular biosynthetic process;cellular carbohydrate metabolic process;cellular catabolic process;cellular component assembly;cellular component assembly at cellular level;cellular component organization;cellular component organization at cellular level;cell…	adenyl nucleotide binding;adenyl ribonucleotide binding;ADP binding;ATP binding;ATPase activity;binding;catalytic activity;enzyme activator activity;enzyme binding;enzyme regulator activity;hydrolase activity;hydrolase activity, acting on acid anhydrides;hydrolase activity, acting on acid anhydrides, in phosphorus-containing anhydrides;lipid binding;nucleoside-triphosphatase activity;nucleotide b…	cell part;chromosomal part;cytoplasm;cytoplasmic part;cytoplasmic ubiquitin ligase complex;cytosol;endoplasmic reticulum;endoplasmic reticulum membrane;endoplasmic reticulum part;ER ubiquitin ligase complex;extracellular membrane-bounded organelle;extracellular organelle;extracellular region part;extracellular vesicular exosome;Hrd1p ubiquitin ligase complex;intracellular membrane-bounded organel…	Protein processing in endoplasmic reticulum	+	HTP;LTP	AAA			Transitional endoplasmic reticulum ATPase
S	76	1	P34932	HSPA4	Heat shock 70 kDa protein 4	P34932(S76)	-0.559388	-0.914739	0.010119		+			-0.572716	-0.569539	0.568202					-0.901607	-0.422695	N/A					-0.362325	-0.397391	0.0682063					___1	14-3-3 domain binding motif;Calmodulin-dependent protein kinase II substrate motif;PKA kinase substrate motif;PKC kinase substrate motif	cellular component assembly;cellular component assembly at cellular level;cellular component organization;cellular component organization at cellular level;cellular component organization or biogenesis;cellular component organization or biogenesis at cellular level;cellular macromolecular complex assembly;cellular macromolecular complex subunit organization;cellular membrane organization;cellular…	adenyl nucleotide binding;adenyl ribonucleotide binding;ATP binding;binding;nucleotide binding;purine nucleotide binding;purine ribonucleoside triphosphate binding;purine ribonucleotide binding;ribonucleotide binding	cell part;cytoplasmic part;cytosol;extracellular membrane-bounded organelle;extracellular organelle;extracellular region part;extracellular vesicular exosome;intracellular membrane-bounded organelle;intracellular organelle;intracellular part;membrane-bounded organelle;membrane-bounded vesicle;mitochondrion;organelle;vesicle	Antigen processing and presentation	+	CST;HTP	HSP70			Heat shock 70 kDa protein 4
S	1424	0.998392	Q02880	TOP2B	DNA topoisomerase 2-beta	Q02880(S1424)	-0.562091	-0.445283	0.0100673		+			-0.296208	-0.586189	0.313904					-0.197732	-0.124849	0.0403033					0.267955	0.116365	0.242305					___1	Cdc2 kinase substrate motif;CDK kinase substrate motif;CDK1,2,4,6 kinase substrate motif;ERK1,2 kinase substrate motif;G protein-coupled receptor kinase 1 substrate motif;GSK3 kinase substrate motif;GSK-3, ERK1, ERK2, CDK5 substrate motif;WW domain binding motif	anatomical structure development;anatomical structure morphogenesis;axonogenesis;cell cycle process;cell migration;cell motility;cell part morphogenesis;cell projection morphogenesis;cell projection organization;cellular component morphogenesis;cellular component movement;cellular component organization;cellular component organization at cellular level;cellular component organization or biogenesi…	adenyl nucleotide binding;adenyl ribonucleotide binding;ATP binding;ATPase activity;ATPase activity, coupled;binding;catalytic activity;cation binding;chromatin binding;DNA bending activity;DNA binding;DNA topoisomerase (ATP-hydrolyzing) activity;DNA topoisomerase activity;DNA-dependent ATPase activity;enzyme binding;histone deacetylase binding;hydrolase activity;hydrolase activity, acting on aci…	cell part;cytoplasm;cytoplasmic part;cytosol;DNA topoisomerase complex (ATP-hydrolyzing);intracellular membrane-bounded organelle;intracellular organelle;intracellular organelle part;intracellular part;macromolecular complex;membrane-bounded organelle;nuclear part;nucleoplasm;nucleus;organelle;organelle part;protein complex		+	CST;HTP				DNA topoisomerase 2-beta
T	468	0.968028	O60825	PFKFB2	6-phosphofructo-2-kinase/fructose-2,6-bisphosphatase 2;6-phosphofructo-2-kinase;Fructose-2,6-bisphosphatase	O60825(T468)	0.312498	0.341473	0.189537					0.6415	0.667901	0.000229243	+				0.0288415	0.412719	0.952921					-0.309449	0.0684644	N/A					___1	Casein kinase II substrate motif;G protein-coupled receptor kinase 1 substrate motif;GSK-3, ERK1, ERK2, CDK5 substrate motif;WW domain binding motif	alcohol catabolic process;alcohol metabolic process;biological regulation;carbohydrate catabolic process;carbohydrate metabolic process;carbohydrate phosphorylation;carboxylic acid metabolic process;catabolic process;cellular carbohydrate catabolic process;cellular carbohydrate metabolic process;cellular ketone metabolic process;cellular metabolic process;cellular process;fructose 2,6-bisphosphat…	6-phosphofructo-2-kinase activity;adenyl nucleotide binding;adenyl ribonucleotide binding;ATP binding;binding;carbohydrate kinase activity;carbohydrate phosphatase activity;catalytic activity;enzyme binding;fructose-2,6-bisphosphate 2-phosphatase activity;hydrolase activity;hydrolase activity, acting on ester bonds;kinase activity;kinase binding;nucleotide binding;phosphatase activity;phosphofruc…	cell part;cytoplasmic part;cytosol;intracellular part	Fructose and mannose metabolism	+	CST;HTP				6-phosphofructo-2-kinase/fructose-2|6-bisphosphatase 2
T	163	1	P38919	EIF4A3	Eukaryotic initiation factor 4A-III;Eukaryotic initiation factor 4A-III, N-terminally processed	P38919(T163)	0.130008	0.466549	0.867546					0.634965	-0.00833397	0.0326288	+		+		0.0626743	-0.568259	0.83493					-0.251642	0.1995	0.390159					___1	Cdc2 kinase substrate motif;CDK1,2,4,6 kinase substrate motif;GSK-3, ERK1, ERK2, CDK5 substrate motif;WW domain binding motif	anatomical structure morphogenesis;biological regulation;catabolic process;cell surface receptor linked signaling pathway;cellular catabolic process;cellular macromolecule catabolic process;cellular macromolecule metabolic process;cellular metabolic process;cellular nitrogen compound metabolic process;cellular process;cellular response to chemical stimulus;cellular response to cytokine stimulus;c…	adenyl nucleotide binding;adenyl ribonucleotide binding;ATP binding;ATPase activity;ATPase activity, coupled;ATP-dependent helicase activity;ATP-dependent RNA helicase activity;binding;catalytic activity;helicase activity;hydrolase activity;hydrolase activity, acting on acid anhydrides;hydrolase activity, acting on acid anhydrides, in phosphorus-containing anhydrides;mRNA binding;nucleic acid bin…	catalytic step 2 spliceosome;cell part;cytoplasm;cytoplasmic part;cytosol;exon-exon junction complex;intracellular non-membrane-bounded organelle;intracellular organelle;intracellular organelle part;intracellular part;macromolecular complex;membrane;non-membrane-bounded organelle;nuclear body;nuclear part;nuclear speck;nucleolus;nucleoplasm;nucleoplasm part;organelle;organelle part;protein comple…	mRNA surveillance pathway;RNA transport;Spliceosome	+	HTP;LTP	DEAD			Eukaryotic initiation factor 4A-III;Eukaryotic initiation factor 4A-III| N-terminally processed
S	294	0.858088	Q9HCD6	TANC2	Protein TANC2	Q9HCD6(S294)	0.273701	0.11226	0.526758					N/A	N/A	N/A					0.801444	0.311021	0.0028604	+		+		-0.121745	-0.24796	0.798637					___1	G protein-coupled receptor kinase 1 substrate motif;PKA kinase substrate motif;PKC kinase substrate motif	chordate embryonic development;developmental process;embryo development;embryo development ending in birth or egg hatching;in utero embryonic development				+	HTP				Protein TANC2
S	60	1	P43487	RANBP1	Ran-specific GTPase-activating protein	P43487(S60)	-0.315518	0.237793	0.466184					0.0655723	0.213254	0.335724					0.787856	-0.0449984	0.00675287	+		+		0.3639	-0.442399	0.0440277					___1	14-3-3 domain binding motif;AMP-activated protein kinase substrate motif;Calmodulin-dependent protein kinase I substrate motif;Calmodulin-dependent protein kinase II substrate motif;Calmodulin-dependent protein kinase IV substrate motif;Casein kinase II substrate motif;Chk1 kinase substrate motif;G protein-coupled receptor kinase 1 substrate motif;HMGCoA Reductase kinase substrate motif;PKA kinas…	biological regulation;cellular process;cellular response to stimulus;establishment of localization;establishment of localization in cell;intracellular transport;regulation of biological process;regulation of catalytic activity;regulation of cellular process;regulation of metabolic process;regulation of molecular function;response to stimulus;signal transduction;transport;viral reproduction	binding;enzyme activator activity;enzyme binding;enzyme regulator activity;GDP-dissociation inhibitor activity;GTPase activator activity;GTPase binding;GTPase regulator activity;nucleoside-triphosphatase regulator activity;protein binding;Ran GTPase binding;Ras GTPase binding;small GTPase binding;small GTPase regulator activity	cell part;cytoplasm;envelope;intracellular membrane-bounded organelle;intracellular organelle;intracellular organelle part;intracellular part;membrane-bounded organelle;nuclear envelope;nuclear part;nucleus;organelle;organelle envelope;organelle part		+	CST;HTP	Ran_BP1			Ran-specific GTPase-activating protein
S	447	0.999612	Q9ULM3	YEATS2	YEATS domain-containing protein 2	Q9ULM3(S447)	-0.573445	-0.344758	0.000263882		+			-0.104248	-0.274913	0.236043					-0.363011	-0.512822	0.0955105					-0.350835	-0.625289	0.124393					___1	b-Adrenergic Receptor kinase substrate motif;Cdc2 kinase substrate motif;CDK kinase substrate motif;CDK1,2,4,6 kinase substrate motif;ERK1,2 kinase substrate motif;G protein-coupled receptor kinase 1 substrate motif;GSK3 kinase substrate motif;GSK-3, ERK1, ERK2, CDK5 substrate motif;WW domain binding motif	biological regulation;cellular component organization;cellular component organization at cellular level;cellular component organization or biogenesis;cellular component organization or biogenesis at cellular level;cellular macromolecule metabolic process;cellular metabolic process;cellular process;cellular protein metabolic process;chromatin modification;chromatin organization;chromosome organiza…	binding;protein binding;TBP-class protein binding;transcription factor binding	Ada2/Gcn5/Ada3 transcription activator complex;cell part;cytoskeletal part;histone acetyltransferase complex;intracellular non-membrane-bounded organelle;intracellular organelle;intracellular organelle part;intracellular part;macromolecular complex;mitotic spindle;non-membrane-bounded organelle;nuclear part;nucleoplasm part;organelle;organelle part;protein complex;spindle		+	HTP				YEATS domain-containing protein 2
S	268	0.999766	Q6JBY9	RCSD1	CapZ-interacting protein	Q6JBY9(S268)	-0.574562	-0.676111	0.000422196		+			-0.96071	-0.905953	0.105196					-0.294727	-0.725525	0.0795244					N/A	N/A	N/A					___2	14-3-3 domain binding motif;Calmodulin-dependent protein kinase II substrate motif;Casein kinase II substrate motif;G protein-coupled receptor kinase 1 substrate motif;MAPKAPK1 kinase substrate motif;MDC1 BRCT domain binding motif;PAK2 kinase substrate motif;PKA kinase substrate motif;PKC epsilon kinase substrate motif;PKC kinase substrate motif;Plk1 PBD domain binding motif	cellular hyperosmotic response;cellular process;cellular response to abiotic stimulus;cellular response to osmotic stress;cellular response to stimulus;cellular response to stress;hyperosmotic response;multicellular organismal process;muscle contraction;muscle system process;response to abiotic stimulus;response to osmotic stress;response to stimulus;response to stress;skeletal muscle contraction…	actin binding;actin filament binding;binding;cytoskeletal protein binding;protein binding	actin filament;cell part;cytoskeletal part;intracellular organelle part;intracellular part;macromolecular complex;organelle part;protein complex		+	CST;HTP	RCSD			CapZ-interacting protein
S	267	0.999766	Q6JBY9	RCSD1	CapZ-interacting protein	Q6JBY9(S267)	-0.574562	-0.676111	0.000422196		+			-0.96071	-0.905953	0.105196					-0.294727	-0.725525	0.0795244					N/A	N/A	N/A					___2	Casein kinase II substrate motif;PKA kinase substrate motif;PKC kinase substrate motif	cellular hyperosmotic response;cellular process;cellular response to abiotic stimulus;cellular response to osmotic stress;cellular response to stimulus;cellular response to stress;hyperosmotic response;multicellular organismal process;muscle contraction;muscle system process;response to abiotic stimulus;response to osmotic stress;response to stimulus;response to stress;skeletal muscle contraction…	actin binding;actin filament binding;binding;cytoskeletal protein binding;protein binding	actin filament;cell part;cytoskeletal part;intracellular organelle part;intracellular part;macromolecular complex;organelle part;protein complex		+	CST;HTP	RCSD			CapZ-interacting protein
S	2102	1	Q9UQ35	SRRM2	Serine/arginine repetitive matrix protein 2	Q9UQ35(S2102)	0.48388	0.334339	0.438414					0.32008	0.372115	0.204718					0.779529	-0.0575495	0.0396026	+		+		0.0622949	-0.0164041	0.736054					___2	Casein kinase II substrate motif;G protein-coupled receptor kinase 1 substrate motif	cellular macromolecule metabolic process;cellular metabolic process;cellular nitrogen compound metabolic process;cellular process;macromolecule metabolic process;metabolic process;mRNA metabolic process;mRNA processing;nitrogen compound metabolic process;nuclear mRNA splicing, via spliceosome;nucleic acid metabolic process;nucleobase-containing compound metabolic process;primary metabolic process…	binding;C2H2 zinc finger domain binding;protein binding;protein domain specific binding;protein N-terminus binding	Cajal body;catalytic step 2 spliceosome;cell part;intracellular organelle part;intracellular part;macromolecular complex;nuclear body;nuclear part;nuclear speck;nucleoplasm;nucleoplasm part;organelle part;ribonucleoprotein complex;spliceosomal complex		+	CST;HTP				Serine/arginine repetitive matrix protein 2		Ser-rich
S	442	0.999941	P46060	RANGAP1	Ran GTPase-activating protein 1	P46060(S442)	-0.530572	0.0297002	0.0284108		+		+	-0.603928	-0.359026	0.0688622					-0.208017	-1.14338	0.855272					-0.692641	0.25689	N/A					___2	Casein kinase II substrate motif;Cdc2 kinase substrate motif;CDK kinase substrate motif;CDK1,2,4,6 kinase substrate motif;DNA dependent Protein kinase substrate motif;ERK1,2 kinase substrate motif;GSK-3, ERK1, ERK2, CDK5 substrate motif;WW domain binding motif	biological regulation;cell cycle;cellular process;cellular response to stimulus;intracellular signal transduction;mitotic cell cycle;negative regulation of biological process;negative regulation of intracellular protein transport;negative regulation of intracellular transport;negative regulation of nucleocytoplasmic transport;negative regulation of protein export from nucleus;negative regulation …	enzyme activator activity;enzyme regulator activity;GTPase activator activity;GTPase regulator activity;nucleoside-triphosphatase regulator activity	cell part;chromosomal part;condensed chromosome kinetochore;cytoplasm;cytoplasmic part;cytoskeletal part;cytosol;intracellular non-membrane-bounded organelle;intracellular organelle;intracellular organelle part;intracellular part;kinetochore;macromolecular complex;membrane;membrane part;non-membrane-bounded organelle;nuclear membrane;nuclear part;nuclear pore;organelle;organelle membrane;organell…	RNA transport	+	CST;HTP;LTP	RanGAP1_C			Ran GTPase-activating protein 1
S	1348	0.8625	Q14207	NPAT	Protein NPAT	Q14207(S1348)	0.00496413	0.815307	0.404973					-0.484772	0.391438	N/A					0.184586	0.350322	0.105194					-0.599615	1.10695	N/A					___1	14-3-3 domain binding motif;Calmodulin-dependent protein kinase I substrate motif;Calmodulin-dependent protein kinase II substrate motif;Calmodulin-dependent protein kinase IV substrate motif;Casein kinase II substrate motif;Chk1 kinase substrate motif;MAPKAPK2 kinase substrate motif;PKA kinase substrate motif;PKC kinase substrate motif	biological regulation;biosynthetic process;cell cycle process;cellular biosynthetic process;cellular macromolecule biosynthetic process;cellular macromolecule metabolic process;cellular metabolic process;cellular nitrogen compound metabolic process;cellular process;macromolecule biosynthetic process;macromolecule metabolic process;metabolic process;nitrogen compound metabolic process;nucleic acid…	binding;protein binding;protein binding transcription factor activity;protein C-terminus binding;protein N-terminus binding;transcription coactivator activity;transcription cofactor activity;transcription corepressor activity;transcription factor binding transcription factor activity	Cajal body;cell part;cytoplasm;intracellular membrane-bounded organelle;intracellular organelle;intracellular organelle part;intracellular part;membrane-bounded organelle;nuclear body;nuclear part;nucleoplasm;nucleoplasm part;nucleus;organelle;organelle part		+	CST	NPAT_C			Protein NPAT
S	190	1	Q8WWK9	CKAP2	Cytoskeleton-associated protein 2	Q8WWK9(S190)	-0.428178	0.62798	0.0802404					0.63171	0.60483	0.00200767	+				0.358959	0.317073	0.0265068					-0.00786968	0.00388999	0.567601					___1	G protein-coupled receptor kinase 1 substrate motif;MAPKAPK2 kinase substrate motif;PKA kinase substrate motif;PKC kinase substrate motif	apoptosis;biological regulation;cell cycle cytokinesis;cell cycle process;cell death;cellular process;cytokinesis;cytokinesis after mitosis;death;negative regulation of biological process;negative regulation of cellular component organization;negative regulation of cellular process;negative regulation of cytoskeleton organization;negative regulation of microtubule depolymerization;negative regula…		cell part;centrosome;cytoplasm;cytoplasmic microtubule;cytoplasmic part;cytoskeletal part;cytoskeleton;intracellular non-membrane-bounded organelle;intracellular organelle;intracellular organelle part;intracellular part;macromolecular complex;microtubule;microtubule cytoskeleton;microtubule organizing center;non-membrane-bounded organelle;organelle;organelle part;protein complex;spindle pole		+	CST;HTP				Cytoskeleton-associated protein 2
S	384	0.999936	P57075	UBASH3A	Ubiquitin-associated and SH3 domain-containing protein A	P57075(S384)	1.11197	1.05596	0.212013					0.627269	0.113498	0.0131209	+		+		-0.271882	-0.0861181	0.60947					0.359155	-0.131306	0.201383					___1	14-3-3 domain binding motif;Calmodulin-dependent protein kinase II substrate motif;G protein-coupled receptor kinase 1 substrate motif;PKA kinase substrate motif;PKC kinase substrate motif	biological regulation;negative regulation of antigen receptor-mediated signaling pathway;negative regulation of biological process;negative regulation of cell communication;negative regulation of cellular process;negative regulation of immune system process;negative regulation of response to stimulus;negative regulation of signal transduction;negative regulation of signaling;negative regulation o…		cell part;cytoplasmic part;cytosol;extracellular membrane-bounded organelle;extracellular organelle;extracellular region part;extracellular vesicular exosome;intracellular membrane-bounded organelle;intracellular organelle;intracellular part;membrane-bounded organelle;membrane-bounded vesicle;nucleus;organelle;vesicle		+	CST;HTP				Ubiquitin-associated and SH3 domain-containing protein A
S	530	0.881368	Q8NCE2	MTMR14	Myotubularin-related protein 14	Q8NCE2(S530)		N/A	N/A					0.621243	0.037312	0.0240757	+		+		N/A	N/A	N/A					-0.690288	-1.87086	N/A					___1	AMP-activated protein kinase substrate motif;Casein kinase II substrate motif;ERK1,2 kinase substrate motif;GSK-3, ERK1, ERK2, CDK5 substrate motif;MDC1 BRCT domain binding motif;Plk1 PBD domain binding motif;WW domain binding motif	biosynthetic process;cellular biosynthetic process;cellular lipid metabolic process;cellular metabolic process;cellular process;glycerolipid biosynthetic process;glycerolipid metabolic process;glycerophospholipid biosynthetic process;glycerophospholipid metabolic process;lipid biosynthetic process;lipid metabolic process;metabolic process;organophosphate metabolic process;phosphatidylinositol bio…	catalytic activity;hydrolase activity;hydrolase activity, acting on ester bonds;inositol or phosphatidylinositol phosphatase activity;lipid phosphatase activity;phosphatase activity;phosphatidylinositol monophosphate phosphatase activity;phosphatidylinositol-3-phosphatase activity;phosphoprotein phosphatase activity;phosphoric ester hydrolase activity;protein tyrosine phosphatase activity	cell part;cell projection;cytoplasmic part;cytosol;intracellular part;perinuclear region of cytoplasm;ruffle		+	CST;HTP				Myotubularin-related protein 14
S	865	1	Q86YV0	RASAL3	RAS protein activator like-3	Q86YV0(S865)	-0.521517	-0.0312508	0.134394					-0.054677	-0.205863	0.72795					-0.430878	0.169668	0.130701					N/A	N/A	N/A					___1	14-3-3 domain binding motif;Calmodulin-dependent protein kinase II alpha substrate motif;Calmodulin-dependent protein kinase II substrate motif;Calmodulin-dependent protein kinase IV substrate motif;Chk1 kinase substrate motif;DNA dependent Protein kinase substrate motif;Phosphorylase kinase substrate motif;PKA kinase substrate motif;PKC epsilon kinase substrate motif;PKC kinase substrate motif	biological regulation;cellular process;cellular response to stimulus;negative regulation of biological process;negative regulation of cell communication;negative regulation of cellular process;negative regulation of Ras protein signal transduction;negative regulation of response to stimulus;negative regulation of signal transduction;negative regulation of signaling;negative regulation of small GT…	enzyme activator activity;enzyme regulator activity;GTPase activator activity;GTPase regulator activity;nucleoside-triphosphatase regulator activity	cell part;cytoplasm;extracellular membrane-bounded organelle;extracellular organelle;extracellular region part;extracellular vesicular exosome;intracellular part;intrinsic to internal side of plasma membrane;intrinsic to membrane;intrinsic to plasma membrane;membrane;membrane part;membrane-bounded organelle;membrane-bounded vesicle;organelle;plasma membrane part;vesicle		+	CST;HTP				RAS protein activator like-3
S	1259	0.999999	Q92797	SYMPK	Symplekin	Q92797(S1259)	-0.519486	0.0071845	0.0441999		+		+	-0.222765	-0.406519	0.283736					-0.55563	-0.50408	0.00243212		+			-0.639675	-0.258987	0.00521747		+		+	___1	DNA dependent Protein kinase substrate motif;ERK1,2 kinase substrate motif;GSK-3, ERK1, ERK2, CDK5 substrate motif;PKA kinase substrate motif;PKC kinase substrate motif;WW domain binding motif	biological adhesion;biological regulation;cell adhesion;cellular macromolecule metabolic process;cellular metabolic process;cellular nitrogen compound metabolic process;cellular process;macromolecule metabolic process;metabolic process;mRNA 3'-end processing;mRNA metabolic process;mRNA polyadenylation;mRNA processing;nitrogen compound metabolic process;nucleic acid metabolic process;nucleobase-co…		cell junction;cell part;cell-cell junction;cytoplasm;cytoskeleton;intracellular non-membrane-bounded organelle;intracellular organelle;intracellular organelle part;intracellular part;membrane;non-membrane-bounded organelle;nuclear part;nucleoplasm;occluding junction;organelle;organelle part;plasma membrane;tight junction	mRNA surveillance pathway;Tight junction	+	CST;HTP				Symplekin
S	26	0.982233	Q13263	TRIM28	Transcription intermediary factor 1-beta	Q13263(S26)	-0.0134969	0.668675	0.997153					-0.0766606	-0.235246	0.952692					-0.102667	-0.448666	0.47167					-0.359527	0.991027	N/A					___1		anatomical structure morphogenesis;biological regulation;biosynthetic process;cell morphogenesis;cell morphogenesis involved in differentiation;cellular biosynthetic process;cellular component assembly;cellular component morphogenesis;cellular component organization;cellular component organization or biogenesis;cellular developmental process;cellular macromolecule metabolic process;cellular metab…	acid-amino acid ligase activity;binding;catalytic activity;cation binding;chromo shadow domain binding;DNA binding;enzyme binding;ion binding;kinase activity;Krueppel-associated box domain binding;ligase activity;ligase activity, forming carbon-nitrogen bonds;metal ion binding;nucleic acid binding;nucleic acid binding transcription factor activity;phosphotransferase activity, alcohol group as acc…	cell part;chromatin;chromosomal part;euchromatin;heterochromatin;intracellular membrane-bounded organelle;intracellular organelle;intracellular organelle part;intracellular part;membrane-bounded organelle;nuclear chromatin;nuclear chromosome part;nuclear euchromatin;nuclear heterochromatin;nuclear part;nucleoplasm;nucleus;organelle;organelle part		+	HTP				Transcription intermediary factor 1-beta		Ala-rich
S	352	0.999999	Q9ULX3	NOB1	RNA-binding protein NOB1	Q9ULX3(S352)	-0.0181766	0.340619	0.98573					0.541812	0.421479	0.0757734					0.32262	0.399445	0.0689665					-0.0352687	-0.17093	0.975225					___1	ATM kinase substrate motif;DNA dependent Protein kinase substrate motif;PKA kinase substrate motif;PKC kinase substrate motif	multicellular organismal process;neurological system process;sensory perception;sensory perception of light stimulus;system process;visual perception	binding;cation binding;ion binding;metal ion binding	cell part;intracellular membrane-bounded organelle;intracellular organelle;intracellular part;membrane-bounded organelle;nucleus;organelle	Ribosome biogenesis in eukaryotes	+	CST;HTP				RNA-binding protein NOB1
S	859	0.977501	Q8N122	RPTOR	Regulatory-associated protein of mTOR	Q8N122(S859)	-0.00756511	0.654985	0.669159					-0.301979	-0.27407	0.0159215					-0.0761738	0.017922	0.480648					-0.44668	0.208419	0.0252773					___2	G protein-coupled receptor kinase 1 substrate motif;GSK3 kinase substrate motif;MAPKAPK2 kinase substrate motif	biological regulation;biosynthetic process;cell communication;cell cycle arrest;cell cycle process;cell growth;cell surface receptor linked signaling pathway;cellular biosynthetic process;cellular component organization;cellular component organization or biogenesis;cellular macromolecule metabolic process;cellular metabolic process;cellular nitrogen compound metabolic process;cellular process;cel…	14-3-3 protein binding;5S rDNA binding;binding;DNA binding;enzyme binding;kinase binding;nucleic acid binding;protein binding;protein complex binding;protein kinase binding;rDNA binding;regulatory region DNA binding;regulatory region nucleic acid binding;RNA polymerase III regulatory region DNA binding;RNA polymerase III transcription factor binding;RNA polymerase III type 1 promoter DNA binding;…	cell body;cell part;cell projection;cytoplasm;cytoplasmic part;cytosol;dendrite;intracellular membrane-bounded organelle;intracellular organelle;intracellular organelle part;intracellular part;lysosomal membrane;lysosome;lytic vacuole;macromolecular complex;membrane;membrane-bounded organelle;neuron projection;neuronal cell body;nuclear part;nucleoplasm;organelle;organelle membrane;organelle part…	Insulin signaling pathway;mTOR signaling pathway	+	CST;HTP;LTP				Regulatory-associated protein of mTOR
T	113	1	P19338	NCL	Nucleolin	P19338(T113)	0.0387171	0.487898	0.841083					0.272023	1.3488	0.32826					0.054779	0.433494	0.0641575					0.0865121	0.605968	0.122709					___2	Cdc2 kinase substrate motif;CDK1,2,4,6 kinase substrate motif;CDK5 kinase substrate motif;G protein-coupled receptor kinase 1 substrate motif;GSK-3, ERK1, ERK2, CDK5 substrate motif;PKA kinase substrate motif;PKC kinase substrate motif;WW domain binding motif	anatomical structure formation involved in morphogenesis;angiogenesis;developmental process	binding;DNA binding;identical protein binding;nucleic acid binding;nucleotide binding;protein binding;protein C-terminus binding;RNA binding;sequence-specific DNA binding;telomeric DNA binding	cell cortex;cell part;cytoplasmic part;extracellular membrane-bounded organelle;extracellular organelle;extracellular region part;extracellular vesicular exosome;intracellular membrane-bounded organelle;intracellular non-membrane-bounded organelle;intracellular organelle;intracellular organelle part;intracellular part;macromolecular complex;membrane;membrane-bounded organelle;membrane-bounded ves…	Pathogenic Escherichia coli infection	+	CST;HTP				Nucleolin
S	42	0.839853	O75821	EIF3G	Eukaryotic translation initiation factor 3 subunit G	O75821(S42)	-0.587285	-0.284579	0.000861659		+			N/A	N/A	N/A					-0.479613	-0.288294	0.00747221					-0.363939	-0.258701	N/A					___1	Casein kinase II substrate motif;ERK1,2 kinase substrate motif;GSK-3, ERK1, ERK2, CDK5 substrate motif;WW domain binding motif	biological regulation;biosynthetic process;cellular biosynthetic process;cellular component assembly;cellular component assembly at cellular level;cellular component organization;cellular component organization at cellular level;cellular component organization or biogenesis;cellular component organization or biogenesis at cellular level;cellular macromolecular complex assembly;cellular macromolec…	binding;nucleic acid binding;nucleotide binding;RNA binding;translation factor activity, nucleic acid binding;translation initiation factor activity	cell part;cytoplasm;cytoplasmic part;cytosol;eukaryotic 43S preinitiation complex;eukaryotic 48S preinitiation complex;eukaryotic translation initiation factor 3 complex;intracellular part;macromolecular complex;perinuclear region of cytoplasm;protein complex;ribonucleoprotein complex;translation preinitiation complex	RNA transport	+	CST;HTP;LTP				Eukaryotic translation initiation factor 3 subunit G
T	185	0.999411	O95747;Q9UEW8	OXSR1;STK39	Serine/threonine-protein kinase OSR1;STE20/SPS1-related proline-alanine-rich protein kinase	O95747(T185)	-1.48678	-0.789659	0.0941802					-0.201311	-0.658766	0.123329					-0.43224	-1.31876	0.0897076					-1.53333	-0.857966	0.0630358					___1	G protein-coupled receptor kinase 1 substrate motif;G protein-coupled receptor kinase 1 substrate motif;PKA kinase substrate motif;PKA kinase substrate motif;PKC kinase substrate motif;PKC kinase substrate motif	activation of protein kinase activity;biological regulation;cellular hypotonic response;cellular macromolecule metabolic process;cellular metabolic process;cellular process;cellular protein metabolic process;cellular response to abiotic stimulus;cellular response to osmotic stress;cellular response to stimulus;cellular response to stress;hypotonic response;intracellular protein kinase cascade;int…	adenyl nucleotide binding;adenyl ribonucleotide binding;ATP binding;binding;catalytic activity;cation binding;ion binding;kinase activity;magnesium ion binding;metal ion binding;molecular transducer activity;nucleotide binding;phosphotransferase activity, alcohol group as acceptor;protein kinase activity;protein serine/threonine kinase activity;purine nucleotide binding;purine ribonucleoside trip…	apical plasma membrane;basolateral plasma membrane;cell part;cytoplasm;cytoskeleton;extracellular membrane-bounded organelle;extracellular organelle;extracellular region part;extracellular vesicular exosome;intracellular membrane-bounded organelle;intracellular non-membrane-bounded organelle;intracellular organelle;intracellular part;membrane part;membrane-bounded organelle;membrane-bounded vesic…		+	CST;HTP;LTP	Pkinase			Serine/threonine-protein kinase OSR1;STE20/SPS1-related proline-alanine-rich protein kinase
S	168	0.750986	Q99567	NUP88	Nuclear pore complex protein Nup88	Q99567(S168)	-0.108192	-0.0162785	0.337991					N/A	N/A	N/A					N/A	N/A	N/A					N/A	N/A	N/A					___1	Casein kinase II substrate motif;G protein-coupled receptor kinase 1 substrate motif;MDC1 BRCT domain binding motif;Plk1 PBD domain binding motif	biological regulation;biosynthetic process;carbohydrate metabolic process;carbohydrate transport;cell cycle;cell cycle process;cell surface receptor linked signaling pathway;cellular biosynthetic process;cellular component disassembly;cellular component disassembly at cellular level;cellular component organization;cellular component organization at cellular level;cellular component organization o…	transporter activity	cell part;cytoplasmic part;cytosol;intracellular organelle part;intracellular part;macromolecular complex;membrane part;nuclear part;nuclear pore;nucleoplasm;organelle part;pore complex;protein complex	RNA transport	+	HTP	Nup88			Nuclear pore complex protein Nup88
T	46	0.893666	Q13542	EIF4EBP2	Eukaryotic translation initiation factor 4E-binding protein 2	Q13542(T46)	-0.249788	0.171719	0.052102					-0.0396748	0.229218	0.530874					-0.073029	0.0532504	0.34771					-0.313961	-0.120153	0.0208547					___1	G protein-coupled receptor kinase 1 substrate motif;GSK-3, ERK1, ERK2, CDK5 substrate motif;WW domain binding motif	behavior;behavioral interaction between organisms;biological regulation;biosynthetic process;cAMP-mediated signaling;cell surface receptor linked signaling pathway;cellular biosynthetic process;cellular macromolecule biosynthetic process;cellular macromolecule metabolic process;cellular metabolic process;cellular process;cellular protein metabolic process;cellular response to chemical stimulus;ce…	binding;eukaryotic initiation factor 4E binding;protein binding;translation initiation factor binding;translation regulator activity;translation repressor activity	cell part;cytoplasm;intracellular part		+	CST;HTP;LTP	eIF_4EBP			Eukaryotic translation initiation factor 4E-binding protein 2
S	129	0.999527	Q92974	ARHGEF2	Rho guanine nucleotide exchange factor 2	Q92974(S129)	-0.259204	0.432433	0.152718					0.430814	-0.115164	0.481122					0.530071	-0.223947	0.0600666					-0.179849	-0.0448384	0.239159					___1	b-Adrenergic Receptor kinase substrate motif;G protein-coupled receptor kinase 1 substrate motif;GSK3 kinase substrate motif;PKA kinase substrate motif;PKC kinase substrate motif	actin cytoskeleton organization;actin filament organization;actin filament-based process;anatomical structure morphogenesis;biological regulation;cell cycle phase;cell cycle process;cell division;cell morphogenesis;cell surface receptor linked signaling pathway;cellular component morphogenesis;cellular component organization;cellular component organization at cellular level;cellular component org…	binding;cation binding;cytoskeletal protein binding;enzyme binding;enzyme regulator activity;GTPase binding;GTPase regulator activity;guanyl-nucleotide exchange factor activity;ion binding;metal ion binding;microtubule binding;nucleoside-triphosphatase regulator activity;protein binding;Rac GTPase binding;Rac guanyl-nucleotide exchange factor activity;Ras GTPase binding;Ras guanyl-nucleotide exch…	adherens junction;anchoring junction;cell body;cell junction;cell part;cell projection membrane;cell projection part;cell-cell junction;cell-substrate adherens junction;cell-substrate junction;cytoplasm;cytoplasmic membrane-bounded vesicle;cytoplasmic part;cytoplasmic vesicle;cytoskeletal part;cytoskeleton;cytosol;dendritic shaft;focal adhesion;Golgi apparatus;intracellular membrane-bounded organ…	Pathogenic Escherichia coli infection	+	CST;HTP				Rho guanine nucleotide exchange factor 2
S	276	0.946593	Q01196	RUNX1	Runt-related transcription factor 1	Q01196(S276)	-0.624633	-0.118531	0.0658495					-0.403237	0.0173518	N/A					N/A	N/A	N/A					-0.449631	0.152378	N/A					___2	Cdc2 kinase substrate motif;CDK kinase substrate motif;CDK1,2,4,6 kinase substrate motif;CDK4 kinase substrate motif;ERK1,2 kinase substrate motif;G protein-coupled receptor kinase 1 substrate motif;GSK-3, ERK1, ERK2, CDK5 substrate motif;WW domain binding motif	anatomical structure development;anatomical structure morphogenesis;behavior;behavioral response to pain;biological regulation;cell development;cell differentiation;cell proliferation;cellular developmental process;cellular process;cellular response to chemical stimulus;cellular response to endogenous stimulus;cellular response to growth factor stimulus;cellular response to organic substance;cell…	adenyl nucleotide binding;adenyl ribonucleotide binding;ATP binding;binding;calcium ion binding;cation binding;core promoter binding;DNA binding;identical protein binding;ion binding;metal ion binding;nucleic acid binding;nucleic acid binding transcription factor activity;nucleotide binding;protein binding;protein dimerization activity;protein heterodimerization activity;protein homodimerization …	basement membrane;cell part;cytoplasm;extracellular matrix part;extracellular region part;intracellular membrane-bounded organelle;intracellular organelle;intracellular organelle part;intracellular part;membrane-bounded organelle;nuclear part;nucleoplasm;nucleus;organelle;organelle part	Acute myeloid leukemia;Chronic myeloid leukemia;Pathways in cancer	+	CST;HTP;LTP				Runt-related transcription factor 1		Pro/Ser/Thr-rich
S	557	0.999999	O95453	PARN	Poly(A)-specific ribonuclease PARN	O95453(S557)	0.307662	0.0869197	0.0955613					0.522257	0.879314	0.174851					0.779302	0.314407	0.000608859	+		+		0.484347	0.011005	0.0871875					___1	14-3-3 domain binding motif;Calmodulin-dependent protein kinase II alpha substrate motif;Calmodulin-dependent protein kinase II substrate motif;Calmodulin-dependent protein kinase IV substrate motif;Casein kinase II substrate motif;G protein-coupled receptor kinase 1 substrate motif;PKA kinase substrate motif;PKC kinase substrate motif	catabolic process;cellular catabolic process;cellular macromolecule catabolic process;cellular macromolecule metabolic process;cellular metabolic process;cellular nitrogen compound metabolic process;cellular process;female gamete generation;gamete generation;gene expression;macromolecule catabolic process;macromolecule metabolic process;macromolecule modification;metabolic process;mRNA 3'-end pro…	3'-5' exonuclease activity;3'-5'-exoribonuclease activity;binding;catalytic activity;cation binding;enzyme binding;exonuclease activity;exonuclease activity, active with either ribo- or deoxyribonucleic acids and producing 5'-phosphomonoesters;exoribonuclease activity;exoribonuclease activity, producing 5'-phosphomonoesters;hydrolase activity;hydrolase activity, acting on ester bonds;ion binding;…	cell part;cytoplasm;cytoplasmic part;cytosol;intracellular membrane-bounded organelle;intracellular non-membrane-bounded organelle;intracellular organelle;intracellular organelle part;intracellular part;membrane-bounded organelle;non-membrane-bounded organelle;nuclear part;nucleolus;nucleus;organelle;organelle part	RNA degradation	+	CST;HTP;LTP				Poly(A)-specific ribonuclease PARN
S	857	0.999993	Q9Y6Q9	NCOA3	Nuclear receptor coactivator 3	Q9Y6Q9(S857)	-0.0776804	0.152378	0.360196					0.155879	0.429	N/A					-0.201244	-0.0145578	N/A					N/A	N/A	N/A					___1	14-3-3 domain binding motif;Calmodulin-dependent protein kinase II alpha substrate motif;Calmodulin-dependent protein kinase II substrate motif;Calmodulin-dependent protein kinase IV substrate motif;Casein kinase II substrate motif;G protein-coupled receptor kinase 1 substrate motif;Phosphorylase kinase substrate motif;PKA kinase substrate motif;PKC kinase substrate motif	anatomical structure development;anatomical structure morphogenesis;androgen receptor signaling pathway;biological regulation;biosynthetic process;branching involved in mammary gland duct morphogenesis;branching morphogenesis of a tube;cellular biosynthetic process;cellular component organization;cellular component organization at cellular level;cellular component organization or biogenesis;cellu…	acetyltransferase activity;androgen receptor binding;binding;catalytic activity;chromatin binding;histone acetyltransferase activity;hormone receptor binding;ligand-dependent nuclear receptor binding;ligand-dependent nuclear receptor transcription coactivator activity;lysine N-acetyltransferase activity;molecular transducer activity;N-acetyltransferase activity;N-acyltransferase activity;nuclear …	cell part;cytoplasm;extracellular membrane-bounded organelle;extracellular organelle;extracellular region part;extracellular vesicular exosome;intracellular membrane-bounded organelle;intracellular organelle;intracellular organelle part;intracellular part;membrane-bounded organelle;membrane-bounded vesicle;nuclear part;nucleoplasm;nucleus;organelle;organelle part;vesicle		+	CST;HTP;LTP				Nuclear receptor coactivator 3
S	795	0.995376	P06400	RB1	Retinoblastoma-associated protein	P06400(S795)	-0.430217	0.284988	0.131336					0.0865505	0.137272	0.767768					0.401344	0.242827	0.00182426					-0.238316	-0.0698513	0.20969					___1	Cdc2 kinase substrate motif;CDK kinase substrate motif;CDK1,2,4,6 kinase substrate motif;ERK1,2 kinase substrate motif;Growth associated histone HI kinase substrate motif;GSK-3, ERK1, ERK2, CDK5 substrate motif;MDC1 BRCT domain binding motif;PKA kinase substrate motif;Plk1 PBD domain binding motif;WW domain binding motif	anatomical structure development;anatomical structure morphogenesis;androgen receptor signaling pathway;apoptosis;attachment of spindle microtubules to chromosome;biological regulation;biosynthetic process;cell cycle;cell cycle arrest;cell cycle checkpoint;cell cycle process;cell death;cell differentiation;cell division;cell maturation;cell morphogenesis;cell morphogenesis involved in differentia…	androgen receptor binding;binding;core promoter binding;DNA binding;enzyme binding;hormone receptor binding;identical protein binding;kinase binding;nuclear hormone receptor binding;nucleic acid binding;nucleic acid binding transcription factor activity;phosphoprotein binding;protein binding;protein binding transcription factor activity;receptor binding;regulatory region DNA binding;regulatory re…	cell part;chromatin;chromatin remodeling complex;chromosomal part;cytoskeletal part;intracellular membrane-bounded organelle;intracellular non-membrane-bounded organelle;intracellular organelle;intracellular organelle part;intracellular part;macromolecular complex;membrane-bounded organelle;non-membrane-bounded organelle;nuclear body;nuclear part;nucleoplasm;nucleoplasm part;nucleus;organelle;org…	Bladder cancer;Cell cycle;Chronic myeloid leukemia;Glioma;Melanoma;Non-small cell lung cancer;Pancreatic cancer;Pathways in cancer;Prostate cancer;Small cell lung cancer	+	CST;HTP;LTP	Rb_C			Retinoblastoma-associated protein
S	116	1	P55081	MFAP1	Microfibrillar-associated protein 1	P55081(S116)	-0.212618	0.126576	0.164064					0.388596	0.928093	0.00965979					0.164597	0.738245	0.47252					0.0803847	-0.205464	0.820552					___1	b-Adrenergic Receptor kinase substrate motif;Casein kinase II substrate motif	cellular component organization;cellular component organization at cellular level;cellular component organization or biogenesis;cellular component organization or biogenesis at cellular level;cellular process;extracellular matrix organization;extracellular structure organization		extracellular matrix part;extracellular region;extracellular region part;fibril;microfibril		+	CST;HTP;LTP				Microfibrillar-associated protein 1
S	19	0.99999	Q13263	TRIM28	Transcription intermediary factor 1-beta	Q13263(S19)	-0.0369168	0.467063	0.219258					-0.096842	0.0563727	3.37594e-05					-0.0967744	0.570674	0.00414482					-0.150862	0.140611	0.0426325					___1	ERK1,2 kinase substrate motif;GSK-3, ERK1, ERK2, CDK5 substrate motif;WW domain binding motif	anatomical structure morphogenesis;biological regulation;biosynthetic process;cell morphogenesis;cell morphogenesis involved in differentiation;cellular biosynthetic process;cellular component assembly;cellular component morphogenesis;cellular component organization;cellular component organization or biogenesis;cellular developmental process;cellular macromolecule metabolic process;cellular metab…	acid-amino acid ligase activity;binding;catalytic activity;cation binding;chromo shadow domain binding;DNA binding;enzyme binding;ion binding;kinase activity;Krueppel-associated box domain binding;ligase activity;ligase activity, forming carbon-nitrogen bonds;metal ion binding;nucleic acid binding;nucleic acid binding transcription factor activity;phosphotransferase activity, alcohol group as acc…	cell part;chromatin;chromosomal part;euchromatin;heterochromatin;intracellular membrane-bounded organelle;intracellular organelle;intracellular organelle part;intracellular part;membrane-bounded organelle;nuclear chromatin;nuclear chromosome part;nuclear euchromatin;nuclear heterochromatin;nuclear part;nucleoplasm;nucleus;organelle;organelle part		+	CST;HTP;LTP				Transcription intermediary factor 1-beta		Ala-rich
S	351	1	Q96NB3	ZNF830	Zinc finger protein 830	Q96NB3(S351)	-0.179106	-0.393558	0.107915					-0.0279158	-0.16988	0.789864					-0.0323944	-0.189693	0.18152					-0.0776963	-0.275393	0.117544					___1	b-Adrenergic Receptor kinase substrate motif;BARD1 BRCT domain binding motif;Casein kinase II substrate motif	anatomical structure homeostasis;biological regulation;biosynthetic process;blastocyst growth;cell cycle phase;cell cycle process;cell division;cellular biosynthetic process;cellular component organization;cellular component organization at cellular level;cellular component organization or biogenesis;cellular component organization or biogenesis at cellular level;cellular macromolecule biosynthet…	binding;cation binding;ion binding;metal ion binding	cell part;cytoplasm;intracellular organelle part;intracellular part;nuclear body;nuclear part;nuclear speck;nucleoplasm;nucleoplasm part;organelle part		+	CST;HTP				Zinc finger protein 830
T	581	0.927849	Q9UKE5	TNIK	TRAF2 and NCK-interacting protein kinase	Q9UKE5(T581)	-0.589333	-0.425889	0.00549737		+			N/A	N/A	N/A					-0.627939	-0.396935	N/A					-1.43308	-0.55737	N/A					___1	Growth associated histone HI kinase substrate motif;GSK-3, ERK1, ERK2, CDK5 substrate motif;WW domain binding motif	actin cytoskeleton organization;actin cytoskeleton reorganization;actin filament-based process;activation of JNKK activity;activation of MAPKK activity;activation of protein kinase activity;biological regulation;cell projection assembly;cell projection organization;cell surface receptor linked signaling pathway;cellular component assembly;cellular component assembly at cellular level;cellular com…	adenyl nucleotide binding;adenyl ribonucleotide binding;ATP binding;binding;catalytic activity;kinase activity;nucleotide binding;phosphotransferase activity, alcohol group as acceptor;protein kinase activity;protein serine/threonine kinase activity;purine nucleotide binding;purine ribonucleoside triphosphate binding;purine ribonucleotide binding;ribonucleotide binding;transferase activity;transf…	apical plasma membrane;cell part;cytoplasm;cytoplasmic part;cytoskeleton;endosome;extracellular membrane-bounded organelle;extracellular organelle;extracellular region part;extracellular vesicular exosome;intracellular membrane-bounded organelle;intracellular non-membrane-bounded organelle;intracellular organelle;intracellular organelle part;intracellular part;membrane part;membrane-bounded organ…		+	HTP				TRAF2 and NCK-interacting protein kinase
S	1581	1	Q02880	TOP2B	DNA topoisomerase 2-beta	Q02880(S1581)	-0.329195	-0.478855	0.00412634					-0.424222	-0.497108	0.000406846					-0.302007	-0.447495	0.00168702					-0.189861	-0.434091	0.0198072					___1	b-Adrenergic Receptor kinase substrate motif;Casein kinase I substrate motif;Casein kinase II substrate motif;Pyruvate dehydrogenase kinase substrate motif	anatomical structure development;anatomical structure morphogenesis;axonogenesis;cell cycle process;cell migration;cell motility;cell part morphogenesis;cell projection morphogenesis;cell projection organization;cellular component morphogenesis;cellular component movement;cellular component organization;cellular component organization at cellular level;cellular component organization or biogenesi…	adenyl nucleotide binding;adenyl ribonucleotide binding;ATP binding;ATPase activity;ATPase activity, coupled;binding;catalytic activity;cation binding;chromatin binding;DNA bending activity;DNA binding;DNA topoisomerase (ATP-hydrolyzing) activity;DNA topoisomerase activity;DNA-dependent ATPase activity;enzyme binding;histone deacetylase binding;hydrolase activity;hydrolase activity, acting on aci…	cell part;cytoplasm;cytoplasmic part;cytosol;DNA topoisomerase complex (ATP-hydrolyzing);intracellular membrane-bounded organelle;intracellular organelle;intracellular organelle part;intracellular part;macromolecular complex;membrane-bounded organelle;nuclear part;nucleoplasm;nucleus;organelle;organelle part;protein complex		+	CST;HTP	DTHCT			DNA topoisomerase 2-beta
S	113	1	O60841	EIF5B	Eukaryotic translation initiation factor 5B	O60841(S113)	0.0971194	0.0406964	0.0644426					-0.0970389	-0.0287489	0.138087					-0.107424	-0.0926897	0.577077					-0.0469657	0.0894982	0.67866					___1	b-Adrenergic Receptor kinase substrate motif;Casein kinase I substrate motif;Casein kinase II substrate motif;G protein-coupled receptor kinase 1 substrate motif	biological regulation;biosynthetic process;cellular biosynthetic process;cellular macromolecule biosynthetic process;cellular macromolecule metabolic process;cellular metabolic process;cellular process;cellular protein metabolic process;gene expression;macromolecule biosynthetic process;macromolecule metabolic process;metabolic process;posttranscriptional regulation of gene expression;primary met…	binding;catalytic activity;GTP binding;GTPase activity;guanyl nucleotide binding;guanyl ribonucleotide binding;hydrolase activity;hydrolase activity, acting on acid anhydrides;hydrolase activity, acting on acid anhydrides, in phosphorus-containing anhydrides;nucleic acid binding;nucleoside-triphosphatase activity;nucleotide binding;purine nucleotide binding;purine ribonucleoside triphosphate bind…	cell part;cytoplasm;cytoplasmic part;cytosol;intracellular part	RNA transport	+	CST;HTP				Eukaryotic translation initiation factor 5B
S	729	0.999678	Q6P2E9	EDC4	Enhancer of mRNA-decapping protein 4	Q6P2E9(S729)	-0.201012	-0.0797676	0.165195					-0.0147442	-0.032676	0.981703					-0.0985673	0.033652	0.247034					-0.15909	-0.0890218	0.174075					___1	14-3-3 domain binding motif;Calmodulin-dependent protein kinase II substrate motif;ERK1,2 kinase substrate motif;Growth associated histone HI kinase substrate motif;GSK-3, ERK1, ERK2, CDK5 substrate motif;MAPKAPK2 kinase substrate motif;PKA kinase substrate motif;PKC kinase substrate motif;WW domain binding motif	catabolic process;cellular catabolic process;cellular macromolecule catabolic process;cellular macromolecule metabolic process;cellular metabolic process;cellular nitrogen compound metabolic process;cellular process;exonucleolytic nuclear-transcribed mRNA catabolic process involved in deadenylation-dependent decay;gene expression;macromolecule catabolic process;macromolecule metabolic process;met…		cell part;cytoplasm;cytoplasmic mRNA processing body;cytoplasmic part;cytosol;intracellular membrane-bounded organelle;intracellular non-membrane-bounded organelle;intracellular organelle;intracellular organelle part;intracellular part;macromolecular complex;membrane;membrane-bounded organelle;non-membrane-bounded organelle;nuclear part;nucleoplasm;nucleus;organelle;organelle part;ribonucleoprote…	RNA degradation	+	CST;HTP				Enhancer of mRNA-decapping protein 4
S	366	1	P05455	SSB	Lupus La protein	P05455(S366)	-0.103168	-0.21255	0.243867					-0.0564845	-0.12997	0.162012					-0.0530658	-0.0600726	0.465187					-0.0593145	-0.090035	0.875131					___1	BARD1 BRCT domain binding motif;Casein kinase II substrate motif;PKA kinase substrate motif;PKC kinase substrate motif	cellular macromolecule metabolic process;cellular metabolic process;cellular nitrogen compound metabolic process;cellular process;histone mRNA metabolic process;macromolecule metabolic process;macromolecule modification;metabolic process;mRNA metabolic process;ncRNA metabolic process;ncRNA processing;nitrogen compound metabolic process;nucleic acid metabolic process;nucleobase-containing compound…	binding;mRNA binding;nucleic acid binding;nucleotide binding;RNA binding;tRNA binding	cell part;intracellular membrane-bounded organelle;intracellular organelle;intracellular part;macromolecular complex;membrane-bounded organelle;nucleus;organelle;ribonucleoprotein complex	Systemic lupus erythematosus	+	CST;HTP;LTP				Lupus La protein
S	428	0.811483	P46060	RANGAP1	Ran GTPase-activating protein 1	P46060(S428)	-0.375459	-0.0818024	0.0865206					N/A	N/A	N/A					-0.961676	-5.04664	N/A					N/A	N/A	N/A					___2	ERK1,2 kinase substrate motif;G protein-coupled receptor kinase 1 substrate motif;GSK-3, ERK1, ERK2, CDK5 substrate motif;MDC1 BRCT domain binding motif;Plk1 PBD domain binding motif;WW domain binding motif	biological regulation;cell cycle;cellular process;cellular response to stimulus;intracellular signal transduction;mitotic cell cycle;negative regulation of biological process;negative regulation of intracellular protein transport;negative regulation of intracellular transport;negative regulation of nucleocytoplasmic transport;negative regulation of protein export from nucleus;negative regulation …	enzyme activator activity;enzyme regulator activity;GTPase activator activity;GTPase regulator activity;nucleoside-triphosphatase regulator activity	cell part;chromosomal part;condensed chromosome kinetochore;cytoplasm;cytoplasmic part;cytoskeletal part;cytosol;intracellular non-membrane-bounded organelle;intracellular organelle;intracellular organelle part;intracellular part;kinetochore;macromolecular complex;membrane;membrane part;non-membrane-bounded organelle;nuclear membrane;nuclear part;nuclear pore;organelle;organelle membrane;organell…	RNA transport	+	CST;HTP;LTP	RanGAP1_C			Ran GTPase-activating protein 1
S	72	1	P51149	RAB7A	Ras-related protein Rab-7a	P51149(S72)	0.779722	0.875859	N/A					N/A	N/A	N/A					0.929261	-0.19197	0.0321498	+		+		1.46425	0.763072	0.0242344	+		+		___1	14-3-3 domain binding motif;Calmodulin-dependent protein kinase II substrate motif;G protein-coupled receptor kinase 1 substrate motif;Phosphorylase kinase substrate motif;PKA kinase substrate motif;PKC kinase substrate motif	anatomical structure homeostasis;antigen processing and presentation;antigen processing and presentation of exogenous antigen;antigen processing and presentation of exogenous peptide antigen;antigen processing and presentation of exogenous peptide antigen via MHC class II;antigen processing and presentation of peptide antigen;antigen processing and presentation of peptide antigen via MHC class II…	binding;catalytic activity;GDP binding;GTP binding;GTPase activity;guanyl nucleotide binding;guanyl ribonucleotide binding;hydrolase activity;hydrolase activity, acting on acid anhydrides;hydrolase activity, acting on acid anhydrides, in phosphorus-containing anhydrides;nucleoside-triphosphatase activity;nucleotide binding;purine nucleotide binding;purine ribonucleoside triphosphate binding;purin…	cell part;cytoplasmic membrane-bounded vesicle;cytoplasmic part;cytoplasmic vesicle;cytoplasmic vesicle membrane;cytoplasmic vesicle part;endocytic vesicle;endocytic vesicle membrane;endosome;extracellular membrane-bounded organelle;extracellular organelle;extracellular region part;extracellular vesicular exosome;Golgi apparatus;intracellular membrane-bounded organelle;intracellular organelle;int…	Amoebiasis;Endocytosis;ko05152;Phagosome	+	CST;HTP;LTP	Ras			Ras-related protein Rab-7a
S	216	1	Q9UKV3	ACIN1	Apoptotic chromatin condensation inducer in the nucleus	Q9UKV3(S216)	-0.142895	-0.165224	0.949898					0.0606008	0.0557509	0.858937					0.140648	0.00388999	0.8645					0.101247	-0.151923	0.128348					___1	b-Adrenergic Receptor kinase substrate motif;BARD1 BRCT domain binding motif;Casein kinase II substrate motif;PKA kinase substrate motif;PKC kinase substrate motif	apoptosis;apoptotic chromosome condensation;biological regulation;cell death;cell differentiation;cellular component disassembly;cellular component disassembly at cellular level;cellular component disassembly involved in apoptosis;cellular component organization;cellular component organization at cellular level;cellular component organization or biogenesis;cellular component organization or bioge…	ATPase activity;binding;catalytic activity;enzyme binding;hydrolase activity;hydrolase activity, acting on acid anhydrides;hydrolase activity, acting on acid anhydrides, in phosphorus-containing anhydrides;nucleic acid binding;nucleoside-triphosphatase activity;nucleotide binding;protein binding;pyrophosphatase activity	cell part;cytoplasm;cytoplasmic part;cytosol;intracellular membrane-bounded organelle;intracellular non-membrane-bounded organelle;intracellular organelle;intracellular organelle part;intracellular part;membrane;membrane-bounded organelle;non-membrane-bounded organelle;nuclear body;nuclear part;nuclear speck;nucleolus;nucleoplasm;nucleoplasm part;nucleus;organelle;organelle part;plasma membrane	mRNA surveillance pathway;RNA transport;Spliceosome	+	CST;HTP				Apoptotic chromatin condensation inducer in the nucleus		Glu-rich
S	206	1	Q9BZL6	PRKD2	Serine/threonine-protein kinase D2	Q9BZL6(S206)	-0.627182	-0.0794933	0.162341					-0.295783	0.121413	N/A					-1.18577	-0.0780305	N/A					N/A	N/A	N/A					___3	PKA kinase substrate motif;PKC kinase substrate motif	activation of immune response;anatomical structure formation involved in morphogenesis;anatomical structure morphogenesis;angiogenesis;antigen receptor-mediated signaling pathway;biological adhesion;biological regulation;cell adhesion;cell death;cell surface receptor linked signaling pathway;cellular macromolecule metabolic process;cellular metabolic process;cellular process;cellular protein meta…	adenyl nucleotide binding;adenyl ribonucleotide binding;ATP binding;binding;catalytic activity;cation binding;ion binding;kinase activity;metal ion binding;nucleotide binding;phosphotransferase activity, alcohol group as acceptor;protein kinase activity;protein kinase C activity;protein serine/threonine kinase activity;purine nucleotide binding;purine ribonucleoside triphosphate binding;purine ri…	cell part;cytoplasm;cytoplasmic part;Golgi apparatus;intracellular membrane-bounded organelle;intracellular organelle;intracellular organelle part;intracellular part;membrane;membrane-bounded organelle;nuclear part;nucleoplasm;nucleus;organelle;organelle part;plasma membrane		+	CST;HTP				Serine/threonine-protein kinase D2
S	239	1	O95671	ASMTL	N-acetylserotonin O-methyltransferase-like protein	O95671(S239)		N/A	N/A					N/A	N/A	N/A					-0.355886	-0.369984	0.276601					N/A	N/A	N/A					___2	Casein kinase I substrate motif;Casein kinase II substrate motif		catalytic activity;methyltransferase activity;O-methyltransferase activity;transferase activity;transferase activity, transferring one-carbon groups	cell part;cytoplasm;intracellular part		+	CST;HTP				N-acetylserotonin O-methyltransferase-like protein
S	1247	1	P11388	TOP2A	DNA topoisomerase 2-alpha	P11388(S1247)	-0.0614566	-0.0215011	0.310637					-0.110202	-0.0271853	0.152807					0.0270358	0.0850192	0.381871					0.146357	-0.0947174	0.0157021					___1	Casein kinase II substrate motif;ERK1,2 kinase substrate motif;GSK-3, ERK1, ERK2, CDK5 substrate motif;WW domain binding motif	apoptotic chromosome condensation;biological regulation;cell cycle;cell cycle process;cell differentiation;cell division;cellular component organization;cellular component organization at cellular level;cellular component organization or biogenesis;cellular component organization or biogenesis at cellular level;cellular developmental process;cellular macromolecule metabolic process;cellular metab…	adenyl nucleotide binding;adenyl ribonucleotide binding;ATP binding;ATPase activity;ATPase activity, coupled;binding;catalytic activity;cation binding;chromatin binding;DNA bending activity;DNA binding;DNA topoisomerase (ATP-hydrolyzing) activity;DNA topoisomerase activity;DNA-dependent ATPase activity;drug binding;enzyme binding;histone deacetylase binding;hydrolase activity;hydrolase activity, …	cell part;chromosome;condensed chromosome;cytoplasm;DNA topoisomerase complex (ATP-hydrolyzing);intracellular membrane-bounded organelle;intracellular non-membrane-bounded organelle;intracellular organelle;intracellular organelle part;intracellular part;macromolecular complex;membrane-bounded organelle;non-membrane-bounded organelle;nuclear part;nucleolus;nucleoplasm;nucleus;organelle;organelle p…		+	CST;HTP;LTP				DNA topoisomerase 2-alpha
S	58	1	P60174	TPI1	Triosephosphate isomerase	P60174(S58)	0.228231	0.224898	0.00482064					0.171871	0.156185	0.0269201					0.285382	0.187377	0.0176145					0.239059	0.267351	0.000426511					___1	14-3-3 domain binding motif;Calmodulin-dependent protein kinase II substrate motif;Casein kinase II substrate motif;MAPKAPK2 kinase substrate motif;Phosphorylase kinase substrate motif;PKA kinase substrate motif;PKC epsilon kinase substrate motif;PKC kinase substrate motif	alcohol biosynthetic process;alcohol catabolic process;alcohol metabolic process;biosynthetic process;carbohydrate biosynthetic process;carbohydrate catabolic process;carbohydrate metabolic process;catabolic process;cellular biosynthetic process;cellular carbohydrate biosynthetic process;cellular carbohydrate catabolic process;cellular carbohydrate metabolic process;cellular metabolic process;cel…	binding;catalytic activity;enzyme binding;intramolecular oxidoreductase activity;intramolecular oxidoreductase activity, interconverting aldoses and ketoses;isomerase activity;protein binding;triose-phosphate isomerase activity;ubiquitin protein ligase binding	cell part;cytoplasmic part;cytosol;extracellular membrane-bounded organelle;extracellular organelle;extracellular region part;extracellular space;extracellular vesicular exosome;intracellular membrane-bounded organelle;intracellular organelle;intracellular part;membrane-bounded organelle;membrane-bounded vesicle;nucleus;organelle;vesicle	Carbon fixation in photosynthetic organisms;Fructose and mannose metabolism;Glycolysis / Gluconeogenesis;Inositol phosphate metabolism	+	CST;HTP;LTP	TIM			Triosephosphate isomerase
S	181	0.999996	O00264	PGRMC1	Membrane-associated progesterone receptor component 1	O00264(S181)	-0.110299	-0.298022	0.111726					-0.229331	-0.353102	0.00344105					-0.132097	-0.318148	0.0170027					0.128618	-0.208254	0.0171626					___1	BARD1 BRCT domain binding motif;Casein kinase II substrate motif	axon guidance;chemotaxis;locomotion;response to chemical stimulus;response to external stimulus;response to stimulus;taxis	binding;cation binding;heme binding;ion binding;iron ion binding;lipid binding;metal ion binding;steroid binding;tetrapyrrole binding;transition metal ion binding	cell part;cytoplasmic part;endoplasmic reticulum;endoplasmic reticulum membrane;endoplasmic reticulum part;extracellular membrane-bounded organelle;extracellular organelle;extracellular region part;extracellular vesicular exosome;integral to membrane;intracellular membrane-bounded organelle;intracellular non-membrane-bounded organelle;intracellular organelle;intracellular organelle part;intracell…		+	CST;HTP;LTP				Membrane-associated progesterone receptor component 1
S	330	0.999889	Q92597	NDRG1	Protein NDRG1	Q92597(S330)	-0.0467685	-0.397369	0.907163					-0.0244579	-0.294243	0.757319					0.77543	1.11423	0.013394	+				0.333996	1.74041	N/A					___2	14-3-3 domain binding motif;Akt kinase substrate motif;Calmodulin-dependent protein kinase II substrate motif;Casein kinase II substrate motif;MAPKAPK1 kinase substrate motif;MAPKAPK2 kinase substrate motif;PKA kinase substrate motif;PKC kinase substrate motif	biological regulation;cell activation;cellular component organization;cellular component organization or biogenesis;cellular membrane organization;cellular process;cellular response to chemical stimulus;cellular response to hypoxia;cellular response to oxygen levels;cellular response to stimulus;cellular response to stress;DNA damage response, signal transduction by p53 class mediator;immune syst…	binding;cadherin binding;cell adhesion molecule binding;cytoskeletal protein binding;enzyme binding;gamma-tubulin binding;GTPase binding;microtubule binding;protein binding;Rab GTPase binding;Ras GTPase binding;small GTPase binding;tubulin binding	adherens junction;anchoring junction;cell junction;cell part;cell-cell adherens junction;cell-cell junction;centrosome;cytoplasm;cytoplasmic part;cytoskeletal part;cytoskeleton;cytosol;endosomal part;endosome membrane;extracellular membrane-bounded organelle;extracellular organelle;extracellular region part;extracellular vesicular exosome;intracellular membrane-bounded organelle;intracellular non…		+	CST;HTP;LTP				Protein NDRG1
S	337	0.964886	Q16643	DBN1	Drebrin	Q16643(S337)	-0.377707	-0.824418	0.150685					-0.4395	-0.150673	0.0100003					-0.259559	-0.287886	0.80245					-0.712409	-0.328471	0.263933					___1	Casein kinase II substrate motif;ERK1,2 kinase substrate motif;G protein-coupled receptor kinase 1 substrate motif;Growth associated histone HI kinase substrate motif;GSK3 kinase substrate motif;GSK-3, ERK1, ERK2, CDK5 substrate motif;Pyruvate dehydrogenase kinase substrate motif;WW domain binding motif	actin cytoskeleton organization;actin filament organization;actin filament-based process;biological regulation;cell communication;cell communication by chemical coupling;cell communication by electrical coupling;cell proliferation;cellular component organization;cellular component organization at cellular level;cellular component organization or biogenesis;cellular component organization or bioge…	actin binding;binding;cytoskeletal protein binding;profilin binding;protein binding	actin cytoskeleton;actomyosin;cell cortex;cell junction;cell part;cell projection;cell-cell junction;cytoplasm;cytoplasmic part;cytoskeletal part;cytoskeleton;dendrite;gap junction;intracellular non-membrane-bounded organelle;intracellular organelle;intracellular organelle part;intracellular part;membrane;neuron projection;non-membrane-bounded organelle;organelle;organelle part;plasma membrane		+	CST;HTP				Drebrin
S	258	1	O00303	EIF3F	Eukaryotic translation initiation factor 3 subunit F	O00303(S258)	0.00360232	0.152768	0.793275					0.175045	0.180784	0.0758931					0.0931545	0.203389	0.155156					-0.057132	-0.0870178	0.294765					___1	AMP-activated protein kinase substrate motif;Cdc2 kinase substrate motif;CDK kinase substrate motif;CDK1,2,4,6 kinase substrate motif;ERK1,2 kinase substrate motif;GSK-3, ERK1, ERK2, CDK5 substrate motif;PKA kinase substrate motif;WW domain binding motif	biological regulation;biosynthetic process;cellular biosynthetic process;cellular component assembly;cellular component assembly at cellular level;cellular component organization;cellular component organization at cellular level;cellular component organization or biogenesis;cellular component organization or biogenesis at cellular level;cellular macromolecular complex assembly;cellular macromolec…	binding;catalytic activity;cysteine-type peptidase activity;hydrolase activity;nucleic acid binding;peptidase activity;peptidase activity, acting on L-amino acid peptides;RNA binding;small conjugating protein-specific protease activity;translation factor activity, nucleic acid binding;translation initiation factor activity;ubiquitin-specific protease activity	cell part;cytoplasmic part;cytosol;eukaryotic 43S preinitiation complex;eukaryotic 48S preinitiation complex;eukaryotic translation initiation factor 3 complex;intracellular part;macromolecular complex;membrane;protein complex;ribonucleoprotein complex;translation preinitiation complex	RNA transport	+	CST;HTP	MitMem_reg			Eukaryotic translation initiation factor 3 subunit F
S	25	1	P16949	STMN1	Stathmin	P16949(S25)	0.0661685	-0.157783	0.673773					0.00906043	0.0160683	0.664321					0.835026	-0.246088	5.64426e-07	+		+		1.45875	0.12318	9.67914e-05	+		+		___2	Casein kinase II substrate motif;ERK1,2 kinase substrate motif;Growth associated histone HI kinase substrate motif;GSK-3, ERK1, ERK2, CDK5 substrate motif;PKA kinase substrate motif;PKC kinase substrate motif;WW domain binding motif	anatomical structure development;anatomical structure morphogenesis;axonogenesis;biological regulation;brain development;cell cycle process;cell part morphogenesis;cell projection morphogenesis;cell projection organization;cellular component disassembly;cellular component disassembly at cellular level;cellular component morphogenesis;cellular component organization;cellular component organization…	binding;cytoskeletal protein binding;molecular transducer activity;protein binding;signal transducer activity;tubulin binding	cell part;cell projection;cytoplasm;cytoplasmic part;cytoskeletal part;cytosol;extracellular membrane-bounded organelle;extracellular organelle;extracellular region part;extracellular vesicular exosome;intracellular;intracellular organelle part;intracellular part;macromolecular complex;membrane;membrane-bounded organelle;membrane-bounded vesicle;microtubule;neuron projection;organelle;organelle p…	MAPK signaling pathway	+	CST;HTP;LTP	Stathmin			Stathmin
S	575	1	Q9NYZ3	GTSE1	G2 and S phase-expressed protein 1	Q9NYZ3(S575)	-0.218817	0.217603	0.279684					-0.274836	0.00527905	0.135794					0.154583	0.312433	0.0473727					-0.0402668	-0.112979	0.977151					___1	Cdc2 kinase substrate motif;CDK kinase substrate motif;CDK1,2,4,6 kinase substrate motif;ERK1,2 kinase substrate motif;GSK-3, ERK1, ERK2, CDK5 substrate motif;WW domain binding motif	biological regulation;cellular process;cellular response to stimulus;cellular response to stress;DNA damage response, signal transduction by p53 class mediator;DNA damage response, signal transduction by p53 class mediator resulting in cell cycle arrest;intracellular signal transduction;microtubule-based process;positive regulation of biological process;positive regulation of cell cycle arrest;po…		cell part;cytoplasmic microtubule;cytoplasmic part;cytoskeletal part;intracellular organelle part;intracellular part;macromolecular complex;membrane;microtubule;organelle part;protein complex	p53 signaling pathway	+	CST;HTP				G2 and S phase-expressed protein 1
S	30	1	O75379	VAMP4	Vesicle-associated membrane protein 4	O75379(S30)	-0.278111	-0.372617	0.0317868					-0.218797	-0.501278	0.322457					-0.0679339	-0.163559	0.123987					-0.0052278	-0.302561	0.993282					___1	b-Adrenergic Receptor kinase substrate motif;BARD1 BRCT domain binding motif;Casein kinase I substrate motif;Casein kinase II substrate motif	biological regulation;cellular component assembly;cellular component assembly at cellular level;cellular component organization;cellular component organization at cellular level;cellular component organization or biogenesis;cellular component organization or biogenesis at cellular level;cellular macromolecular complex assembly;cellular macromolecular complex subunit organization;cellular process;…	binding;protein binding;SNAP receptor activity;SNARE binding	cell part;cell surface;cytoplasmic part;endosome;Golgi apparatus;Golgi apparatus part;Golgi membrane;integral to membrane;intracellular membrane-bounded organelle;intracellular organelle;intracellular organelle part;intracellular part;intrinsic to membrane;lysosome;lytic vacuole;macromolecular complex;membrane;membrane part;membrane-bounded organelle;organelle;organelle membrane;organelle part;pr…	SNARE interactions in vesicular transport	+	CST;HTP				Vesicle-associated membrane protein 4
T	328	0.997618	Q92597	NDRG1	Protein NDRG1	Q92597(T328)	-0.282544	-0.0397997	N/A					0.696261	-0.0132031	N/A					0.77543	1.11423	0.013394	+				0.333996	1.74041	N/A					___2	Calmodulin-dependent protein kinase II substrate motif;Calmodulin-dependent protein kinase IV substrate motif;Chk1 kinase substrate motif;G protein-coupled receptor kinase 1 substrate motif;PKC kinase substrate motif	biological regulation;cell activation;cellular component organization;cellular component organization or biogenesis;cellular membrane organization;cellular process;cellular response to chemical stimulus;cellular response to hypoxia;cellular response to oxygen levels;cellular response to stimulus;cellular response to stress;DNA damage response, signal transduction by p53 class mediator;immune syst…	binding;cadherin binding;cell adhesion molecule binding;cytoskeletal protein binding;enzyme binding;gamma-tubulin binding;GTPase binding;microtubule binding;protein binding;Rab GTPase binding;Ras GTPase binding;small GTPase binding;tubulin binding	adherens junction;anchoring junction;cell junction;cell part;cell-cell adherens junction;cell-cell junction;centrosome;cytoplasm;cytoplasmic part;cytoskeletal part;cytoskeleton;cytosol;endosomal part;endosome membrane;extracellular membrane-bounded organelle;extracellular organelle;extracellular region part;extracellular vesicular exosome;intracellular membrane-bounded organelle;intracellular non…		+	CST;HTP;LTP				Protein NDRG1
S	19	0.974429	P19105;O14950;P24844	MYL12A;MYL12B;MYL9	Myosin regulatory light chain 12A;Myosin regulatory light chain 12B;Myosin regulatory light polypeptide 9	P19105(S19)	0.176764	0.0628654	0.0313769					0.11837	0.109481	0.209817					0.0295508	0.0783245	0.367885					-0.0667598	0.15056	0.0700634					___1	14-3-3 domain binding motif;Calmodulin-dependent protein kinase II substrate motif;G protein-coupled receptor kinase 1 substrate motif;PKA kinase substrate motif;PKC kinase substrate motif	axon guidance;biological adhesion;biological regulation;cell adhesion;cell surface receptor linked signaling pathway;cell-cell adhesion;cellular process;cellular response to stimulus;chemotaxis;enzyme linked receptor protein signaling pathway;ephrin receptor signaling pathway;establishment of localization;establishment of localization in cell;establishment of protein localization;establishment of…	binding;calcium ion binding;cation binding;ion binding;metal ion binding;structural constituent of muscle;structural molecule activity	actin filament bundle;actomyosin;apical part of cell;cell part;contractile fiber part;cytoplasmic part;cytoskeletal part;cytosol;extracellular membrane-bounded organelle;extracellular organelle;extracellular region part;extracellular vesicular exosome;intracellular organelle part;intracellular part;macromolecular complex;membrane-bounded organelle;membrane-bounded vesicle;muscle myosin complex;my…	Focal adhesion;Leukocyte transendothelial migration;Regulation of actin cytoskeleton;Tight junction;Vascular smooth muscle contraction	+	CST;HTP;LTP	EF-hand_7			Myosin regulatory light chain 12A;Myosin regulatory light chain 12B;Myosin regulatory light polypeptide 9
S	82	0.968677	Q14103	HNRNPD	Heterogeneous nuclear ribonucleoprotein D0	Q14103(S82)	0.0166695	-0.00289735	0.377049					-0.0273809	-0.0133634	0.332735					-0.29871	0.0394016	0.241461					0.0819276	0.0369551	0.142246					___1		biological regulation;biosynthetic process;catabolic process;cellular biosynthetic process;cellular catabolic process;cellular macromolecule biosynthetic process;cellular macromolecule catabolic process;cellular macromolecule metabolic process;cellular metabolic process;cellular nitrogen compound metabolic process;cellular process;gene expression;macromolecule biosynthetic process;macromolecule c…	binding;DNA binding;nucleic acid binding;nucleotide binding;RNA binding;sequence-specific DNA binding;telomeric DNA binding	cell part;cytoplasmic part;cytosol;extracellular membrane-bounded organelle;extracellular organelle;extracellular region part;extracellular vesicular exosome;intracellular membrane-bounded organelle;intracellular organelle;intracellular organelle part;intracellular part;macromolecular complex;membrane-bounded organelle;membrane-bounded vesicle;nuclear part;nucleoplasm;nucleus;organelle;organelle …		+	CST;HTP				Heterogeneous nuclear ribonucleoprotein D0
S	82	0.968677	Q14103	HNRNPD	Heterogeneous nuclear ribonucleoprotein D0	Q14103(S82)		N/A	N/A					-0.005597	0.0289935	0.984668					0.119954	0.202637	N/A					0.0696572	-0.493707	0.103361					___2		biological regulation;biosynthetic process;catabolic process;cellular biosynthetic process;cellular catabolic process;cellular macromolecule biosynthetic process;cellular macromolecule catabolic process;cellular macromolecule metabolic process;cellular metabolic process;cellular nitrogen compound metabolic process;cellular process;gene expression;macromolecule biosynthetic process;macromolecule c…	binding;DNA binding;nucleic acid binding;nucleotide binding;RNA binding;sequence-specific DNA binding;telomeric DNA binding	cell part;cytoplasmic part;cytosol;extracellular membrane-bounded organelle;extracellular organelle;extracellular region part;extracellular vesicular exosome;intracellular membrane-bounded organelle;intracellular organelle;intracellular organelle part;intracellular part;macromolecular complex;membrane-bounded organelle;membrane-bounded vesicle;nuclear part;nucleoplasm;nucleus;organelle;organelle …		+	CST;HTP				Heterogeneous nuclear ribonucleoprotein D0
S	544	1	Q8NHQ9	DDX55	ATP-dependent RNA helicase DDX55	Q8NHQ9(S544)	0.0142124	-0.0264843	0.590463					0.0992779	0.0848369	0.474136					-0.0710648	-0.291733	0.713181					-0.064495	-0.162041	0.503555					___1	Casein kinase I substrate motif;Casein kinase II substrate motif	cellular macromolecule metabolic process;cellular metabolic process;cellular nitrogen compound metabolic process;cellular process;macromolecule metabolic process;metabolic process;nitrogen compound metabolic process;nucleic acid metabolic process;nucleobase-containing compound metabolic process;primary metabolic process;RNA metabolic process;RNA secondary structure unwinding	adenyl nucleotide binding;adenyl ribonucleotide binding;ATP binding;ATPase activity;ATPase activity, coupled;ATP-dependent helicase activity;ATP-dependent RNA helicase activity;binding;catalytic activity;helicase activity;hydrolase activity;hydrolase activity, acting on acid anhydrides;hydrolase activity, acting on acid anhydrides, in phosphorus-containing anhydrides;nucleoside-triphosphatase act…	cell part;cytoplasm;intracellular non-membrane-bounded organelle;intracellular organelle;intracellular organelle part;intracellular part;membrane;non-membrane-bounded organelle;nuclear part;nucleolus;organelle;organelle part		+	CST;HTP				ATP-dependent RNA helicase DDX55		Lys-rich
S	151	0.998106	Q92974	ARHGEF2	Rho guanine nucleotide exchange factor 2	Q92974(S151)	0.0016939	0.135873	0.505674					0.19447	0.21062	0.0259525					0.233287	0.0782189	0.159715					-0.0985365	0.106214	0.0235015					___1	Calmodulin-dependent protein kinase II substrate motif;Casein kinase II substrate motif;Chk1 kinase substrate motif;PKA kinase substrate motif;PKC kinase substrate motif	actin cytoskeleton organization;actin filament organization;actin filament-based process;anatomical structure morphogenesis;biological regulation;cell cycle phase;cell cycle process;cell division;cell morphogenesis;cell surface receptor linked signaling pathway;cellular component morphogenesis;cellular component organization;cellular component organization at cellular level;cellular component org…	binding;cation binding;cytoskeletal protein binding;enzyme binding;enzyme regulator activity;GTPase binding;GTPase regulator activity;guanyl-nucleotide exchange factor activity;ion binding;metal ion binding;microtubule binding;nucleoside-triphosphatase regulator activity;protein binding;Rac GTPase binding;Rac guanyl-nucleotide exchange factor activity;Ras GTPase binding;Ras guanyl-nucleotide exch…	adherens junction;anchoring junction;cell body;cell junction;cell part;cell projection membrane;cell projection part;cell-cell junction;cell-substrate adherens junction;cell-substrate junction;cytoplasm;cytoplasmic membrane-bounded vesicle;cytoplasmic part;cytoplasmic vesicle;cytoskeletal part;cytoskeleton;cytosol;dendritic shaft;focal adhesion;Golgi apparatus;intracellular membrane-bounded organ…	Pathogenic Escherichia coli infection	+	CST;HTP				Rho guanine nucleotide exchange factor 2
S	1137	1	Q12809	KCNH2	Potassium voltage-gated channel subfamily H member 2	Q12809(S1137)	-0.418022	0.116631	0.0586755					-0.283527	-0.177245	0.0593301					-0.260739	0.0801119	0.0216273					0.139601	0.291957	0.0438034					___1	14-3-3 domain binding motif;Aurora-A kinase substrate motif;Calmodulin-dependent protein kinase II substrate motif;PAK2 kinase substrate motif;Phosphorylase kinase substrate motif;PKA kinase substrate motif;PKC epsilon kinase substrate motif;PKC kinase substrate motif	biological regulation;cardiac muscle contraction;cation homeostasis;cation transport;cell communication;cell-cell signaling;cellular chemical homeostasis;cellular homeostasis;cellular ion homeostasis;cellular potassium ion transport;cellular process;cellular response to chemical stimulus;cellular response to drug;cellular response to stimulus;chemical homeostasis;establishment of localization;hom…	binding;C3HC4-type RING finger domain binding;catalytic activity;cation channel activity;cation transmembrane transporter activity;channel activity;delayed rectifier potassium channel activity;enzyme binding;gated channel activity;identical protein binding;inward rectifier potassium channel activity;ion channel activity;ion transmembrane transporter activity;kinase activity;ligand-gated channel a…	cation channel complex;cell part;cell surface;cytoplasmic part;envelope;intracellular organelle part;intracellular part;ion channel complex;macromolecular complex;membrane;membrane part;nuclear envelope;nuclear part;organelle envelope;organelle part;perinuclear region of cytoplasm;plasma membrane;plasma membrane part;potassium channel complex;protein complex;voltage-gated potassium channel complex		+	CST;HTP;LTP				Potassium voltage-gated channel subfamily H member 2
S	874	1	Q8IYB3	SRRM1	Serine/arginine repetitive matrix protein 1	Q8IYB3(S874)	0.027877	-0.0395137	0.463452					0.0180137	-0.0550619	0.732953					-0.140169	-0.226503	0.00571719					0.133216	0.0627591	0.0541356					___1	b-Adrenergic Receptor kinase substrate motif;Casein kinase I substrate motif;Casein kinase II substrate motif;G protein-coupled receptor kinase 1 substrate motif;PKA kinase substrate motif	biosynthetic process;cellular biosynthetic process;cellular macromolecule biosynthetic process;cellular macromolecule metabolic process;cellular metabolic process;cellular nitrogen compound metabolic process;cellular process;establishment of localization;establishment of localization in cell;establishment of RNA localization;gene expression;intracellular transport;macromolecule biosynthetic proce…	binding;DNA binding;nucleic acid binding	catalytic step 2 spliceosome;cell part;cytoplasmic part;cytosol;intracellular membrane-bounded organelle;intracellular organelle;intracellular organelle part;intracellular part;macromolecular complex;membrane-bounded organelle;nuclear body;nuclear matrix;nuclear part;nuclear speck;nucleoplasm;nucleoplasm part;nucleus;organelle;organelle part;ribonucleoprotein complex;spliceosomal complex	mRNA surveillance pathway;RNA transport	+	CST;HTP				Serine/arginine repetitive matrix protein 1
S	874	1	Q8IYB3	SRRM1	Serine/arginine repetitive matrix protein 1	Q8IYB3(S874)	0.0393624	-0.0776855	0.227682					-0.0196154	-0.0588005	0.535105					-0.124099	-0.13543	0.158769					0.016276	-0.0608038	0.612025					___2	b-Adrenergic Receptor kinase substrate motif;Casein kinase I substrate motif;Casein kinase II substrate motif;G protein-coupled receptor kinase 1 substrate motif;PKA kinase substrate motif	biosynthetic process;cellular biosynthetic process;cellular macromolecule biosynthetic process;cellular macromolecule metabolic process;cellular metabolic process;cellular nitrogen compound metabolic process;cellular process;establishment of localization;establishment of localization in cell;establishment of RNA localization;gene expression;intracellular transport;macromolecule biosynthetic proce…	binding;DNA binding;nucleic acid binding	catalytic step 2 spliceosome;cell part;cytoplasmic part;cytosol;intracellular membrane-bounded organelle;intracellular organelle;intracellular organelle part;intracellular part;macromolecular complex;membrane-bounded organelle;nuclear body;nuclear matrix;nuclear part;nuclear speck;nucleoplasm;nucleoplasm part;nucleus;organelle;organelle part;ribonucleoprotein complex;spliceosomal complex	mRNA surveillance pathway;RNA transport	+	CST;HTP				Serine/arginine repetitive matrix protein 1
S	1166	0.999955	Q9NTI5	PDS5B	Sister chromatid cohesion protein PDS5 homolog B	Q9NTI5(S1166)	0.0530406	-0.248304	0.87154					-0.0665365	-0.0789963	0.675989					0.135523	0.040591	0.638694					0.258889	-0.138086	0.150849					___1	Cdc2 kinase substrate motif;CDK kinase substrate motif;CDK1,2,4,6 kinase substrate motif;ERK1,2 kinase substrate motif;Growth associated histone HI kinase substrate motif;GSK-3, ERK1, ERK2, CDK5 substrate motif;MAPKAPK2 kinase substrate motif;MDC1 BRCT domain binding motif;Plk1 PBD domain binding motif;WW domain binding motif	biological regulation;cell cycle;cell cycle process;cell division;cell proliferation;cellular component organization;cellular component organization at cellular level;cellular component organization or biogenesis;cellular component organization or biogenesis at cellular level;cellular process;chromosome organization;mitotic cell cycle;mitotic sister chromatid cohesion;negative regulation of biolo…	adenyl nucleotide binding;adenyl ribonucleotide binding;ATP binding;binding;DNA binding;nucleic acid binding;nucleotide binding;purine nucleotide binding;purine ribonucleoside triphosphate binding;purine ribonucleotide binding;ribonucleotide binding	cell part;chromatin;chromosomal part;chromosome;chromosome, centromeric region;cytoplasmic part;cytosol;intracellular membrane-bounded organelle;intracellular non-membrane-bounded organelle;intracellular organelle;intracellular organelle part;intracellular part;membrane-bounded organelle;non-membrane-bounded organelle;nuclear part;nucleoplasm;nucleus;organelle;organelle part		+	CST;HTP				Sister chromatid cohesion protein PDS5 homolog B
S	102	1	P54105	CLNS1A	Methylosome subunit pICln	P54105(S102)	-0.256808	-0.503354	0.0147208					-0.33189	-0.486797	0.00418247					-0.341563	-0.470353	0.00999489					-0.359261	-0.530815	0.0177775					___1	b-Adrenergic Receptor kinase substrate motif;Casein kinase I substrate motif;Casein kinase II substrate motif;Pyruvate dehydrogenase kinase substrate motif	anion transport;biological regulation;cell volume homeostasis;cellular component assembly;cellular component assembly at cellular level;cellular component organization;cellular component organization at cellular level;cellular component organization or biogenesis;cellular component organization or biogenesis at cellular level;cellular homeostasis;cellular macromolecular complex assembly;cellular …	binding;protein binding;protein dimerization activity;protein heterodimerization activity	cell part;cytoplasm;cytoplasmic part;cytoskeleton;cytosol;intracellular membrane-bounded organelle;intracellular non-membrane-bounded organelle;intracellular organelle;intracellular organelle part;intracellular part;macromolecular complex;membrane;membrane-bounded organelle;methylosome;methyltransferase complex;non-membrane-bounded organelle;nuclear part;nucleoplasm;nucleus;organelle;organelle pa…	RNA transport	+	CST;HTP	Voldacs			Methylosome subunit pICln
S	51	0.999543	P51397	DAP	Death-associated protein 1	P51397(S51)	-0.293756	-0.229631	0.00882788					-0.330247	-0.352861	0.0326119					-0.32791	-0.204167	0.0725251					-0.360471	-0.17705	0.0266266					___1	Casein kinase I substrate motif;Cdc2 kinase substrate motif;CDK kinase substrate motif;CDK1,2,4,6 kinase substrate motif;DNA dependent Protein kinase substrate motif;ERK1,2 kinase substrate motif;G protein-coupled receptor kinase 1 substrate motif;GSK-3, ERK1, ERK2, CDK5 substrate motif;WW domain binding motif	activation of caspase activity;apoptosis;autophagy;biological regulation;catabolic process;cell communication;cell death;cellular catabolic process;cellular metabolic process;cellular process;cellular response to amino acid starvation;cellular response to external stimulus;cellular response to extracellular stimulus;cellular response to nutrient levels;cellular response to starvation;cellular res…	binding;death domain binding;protein binding;protein domain specific binding			+	HTP;LTP	DAP			Death-associated protein 1
S	594	0.99997	Q8WWM7	ATXN2L	Ataxin-2-like protein	Q8WWM7(S594)	-0.0580847	-0.0855641	0.416344					-0.0904932	-0.128032	0.0514932					-0.217612	-0.0455468	0.0260908					-0.129021	-0.12043	0.076271					___1	Casein kinase II substrate motif;ERK1,2 kinase substrate motif;G protein-coupled receptor kinase 1 substrate motif;GSK3 kinase substrate motif;GSK-3, ERK1, ERK2, CDK5 substrate motif;WW domain binding motif	biological regulation;cellular component assembly;cellular component assembly at cellular level;cellular component organization;cellular component organization at cellular level;cellular component organization or biogenesis;cellular component organization or biogenesis at cellular level;cellular macromolecular complex assembly;cellular macromolecular complex subunit organization;cellular process;…		cell part;cytoplasm;cytoplasmic part;intracellular non-membrane-bounded organelle;intracellular organelle;intracellular organelle part;intracellular part;macromolecular complex;membrane;non-membrane-bounded organelle;nuclear body;nuclear part;nuclear speck;nucleoplasm part;organelle;organelle part;ribonucleoprotein complex;RNA granule;stress granule		+	CST;HTP				Ataxin-2-like protein
S	118	0.967583	Q13243;Q13247;Q08170	SRSF5;SRSF6;SRSF4	Serine/arginine-rich splicing factor 5;Serine/arginine-rich splicing factor 6;Serine/arginine-rich splicing factor 4	Q13243(S118)	-0.199262	0.258194	0.184933					-0.169795	-0.219459	0.45967					-0.0750185	-0.464445	0.166619					0.166251	0.143412	0.87194					___1	Casein kinase I substrate motif;Casein kinase I substrate motif;G protein-coupled receptor kinase 1 substrate motif;G protein-coupled receptor kinase 1 substrate motif;GSK3 kinase substrate motif;GSK3 kinase substrate motif;PKA kinase substrate motif;PKA kinase substrate motif;PKC kinase substrate motif;PKC kinase substrate motif	alternative nuclear mRNA splicing, via spliceosome;biological regulation;biosynthetic process;cell differentiation;cellular biosynthetic process;cellular component assembly;cellular component assembly at cellular level;cellular component organization;cellular component organization at cellular level;cellular component organization or biogenesis;cellular component organization or biogenesis at cel…	binding;nucleic acid binding;nucleotide binding;pre-mRNA binding;RNA binding	cell part;cytoplasm;intracellular membrane-bounded organelle;intracellular non-membrane-bounded organelle;intracellular organelle;intracellular organelle part;intracellular part;membrane-bounded organelle;non-membrane-bounded organelle;nuclear body;nuclear part;nuclear speck;nucleolus;nucleoplasm;nucleoplasm part;nucleus;organelle;organelle part	Spliceosome	+	HTP	RRM_1			Serine/arginine-rich splicing factor 4;Serine/arginine-rich splicing factor 5;Serine/arginine-rich splicing factor 6
S	91	1	Q9H6F5	CCDC86	Coiled-coil domain-containing protein 86	Q9H6F5(S91)	-0.305171	-0.293265	0.00262211					-0.19153	-0.30037	0.00272142					-0.0949028	-0.237077	0.0224545					0.041655	-0.216671	0.837117					___1	Cdc2 kinase substrate motif;CDK kinase substrate motif;CDK1,2,4,6 kinase substrate motif;ERK1,2 kinase substrate motif;GSK-3, ERK1, ERK2, CDK5 substrate motif;WW domain binding motif	viral reproduction		cell part;intracellular membrane-bounded organelle;intracellular non-membrane-bounded organelle;intracellular organelle;intracellular organelle part;intracellular part;membrane-bounded organelle;non-membrane-bounded organelle;nuclear part;nucleolus;nucleoplasm;nucleus;organelle;organelle part		+	CST;HTP				Coiled-coil domain-containing protein 86		Pro-rich
S	725	0.788386	Q6P2E9	EDC4	Enhancer of mRNA-decapping protein 4	Q6P2E9(S725)	-0.193958	-0.343469	0.0483855					-0.565632	-0.353889	0.266444					-0.140318	0.250463	0.739836					N/A	N/A	N/A					___1	Casein kinase II substrate motif;DNA dependent Protein kinase substrate motif;G protein-coupled receptor kinase 1 substrate motif;GSK3 kinase substrate motif	catabolic process;cellular catabolic process;cellular macromolecule catabolic process;cellular macromolecule metabolic process;cellular metabolic process;cellular nitrogen compound metabolic process;cellular process;exonucleolytic nuclear-transcribed mRNA catabolic process involved in deadenylation-dependent decay;gene expression;macromolecule catabolic process;macromolecule metabolic process;met…		cell part;cytoplasm;cytoplasmic mRNA processing body;cytoplasmic part;cytosol;intracellular membrane-bounded organelle;intracellular non-membrane-bounded organelle;intracellular organelle;intracellular organelle part;intracellular part;macromolecular complex;membrane;membrane-bounded organelle;non-membrane-bounded organelle;nuclear part;nucleoplasm;nucleus;organelle;organelle part;ribonucleoprote…	RNA degradation	+	CST;HTP				Enhancer of mRNA-decapping protein 4
S	41	0.999606	Q9NTJ3	SMC4	Structural maintenance of chromosomes protein 4	Q9NTJ3(S41)	0.00550784	-0.113584	0.547574					0.00640556	-0.0664006	0.394961					-0.0083669	-0.112283	0.575888					-0.0409124	-0.075064	0.894972					___1	14-3-3 domain binding motif;b-Adrenergic Receptor kinase substrate motif;Calmodulin-dependent protein kinase II substrate motif;Casein kinase II substrate motif;ERK1,2 kinase substrate motif;G protein-coupled receptor kinase 1 substrate motif;GSK-3, ERK1, ERK2, CDK5 substrate motif;PKA kinase substrate motif;PKC kinase substrate motif;WW domain binding motif	cell cycle;cell cycle process;cell division;cellular component organization;cellular component organization at cellular level;cellular component organization or biogenesis;cellular component organization or biogenesis at cellular level;cellular macromolecular complex subunit organization;cellular macromolecule metabolic process;cellular metabolic process;cellular nitrogen compound metabolic proce…	adenyl nucleotide binding;adenyl ribonucleotide binding;ATP binding;binding;nucleotide binding;protein binding;protein dimerization activity;protein heterodimerization activity;purine nucleotide binding;purine ribonucleoside triphosphate binding;purine ribonucleotide binding;ribonucleotide binding	cell part;chromosomal part;condensin complex;cytoplasm;cytoplasmic part;cytosol;intracellular membrane-bounded organelle;intracellular organelle;intracellular organelle part;intracellular part;macromolecular complex;membrane-bounded organelle;nuclear part;nucleoplasm;nucleus;organelle;organelle part;protein complex	Cell cycle - yeast	+	HTP				Structural maintenance of chromosomes protein 4
S	328	0.999993	Q9Y608	LRRFIP2	Leucine-rich repeat flightless-interacting protein 2	Q9Y608(S328)	0.0712128	0.0595328	0.692283					0.162179	0.432659	0.131281					0.145872	0.527344	0.0212639					0.152107	0.390524	0.410074					___1	14-3-3 domain binding motif;Calmodulin-dependent protein kinase II substrate motif;Casein kinase II substrate motif;G protein-coupled receptor kinase 1 substrate motif;GSK3 kinase substrate motif;MAPKAPK2 kinase substrate motif;PAK2 kinase substrate motif;PKA kinase substrate motif;PKC epsilon kinase substrate motif;PKC kinase substrate motif	biological regulation;cell surface receptor linked signaling pathway;cellular process;cellular response to stimulus;regulation of biological process;regulation of cellular process;response to stimulus;signal transduction;Wnt receptor signaling pathway	binding;LRR domain binding;protein binding;protein domain specific binding			+	CST;HTP;LTP	DUF2051			Leucine-rich repeat flightless-interacting protein 2		Ser-rich
S	100	1	P23193	TCEA1	Transcription elongation factor A protein 1	P23193(S100)	0.0342525	0.0643152	0.756455					-0.0718135	0.0364141	0.436382					-0.104971	0.00184815	0.0223824					-0.161634	0.0656911	0.0132302					___1	Casein kinase II substrate motif;ERK1,2 kinase substrate motif;GSK-3, ERK1, ERK2, CDK5 substrate motif;WW domain binding motif	biological regulation;biosynthetic process;cell differentiation;cellular biosynthetic process;cellular developmental process;cellular macromolecule biosynthetic process;cellular macromolecule metabolic process;cellular metabolic process;cellular nitrogen compound metabolic process;cellular process;cellular response to stimulus;cellular response to stress;developmental process;DNA metabolic proces…	binding;cation binding;DNA binding;ion binding;metal ion binding;nucleic acid binding;transition metal ion binding;zinc ion binding	cell part;intracellular membrane-bounded organelle;intracellular non-membrane-bounded organelle;intracellular organelle;intracellular organelle part;intracellular part;membrane-bounded organelle;non-membrane-bounded organelle;nuclear part;nucleolus;nucleoplasm;nucleus;organelle;organelle part		+	CST;HTP				Transcription elongation factor A protein 1
S	1378	0.999888	Q13428	TCOF1	Treacle protein	Q13428(S1378)	0.0244504	0.242792	0.830318					0.250761	0.103479	0.423453					0.241994	0.0189892	0.0669268					0.292195	0.069934	0.0735308					___1	Casein kinase II substrate motif;Cdc2 kinase substrate motif;CDK kinase substrate motif;CDK1,2,4,6 kinase substrate motif;ERK1,2 kinase substrate motif;G protein-coupled receptor kinase 1 substrate motif;GSK-3, ERK1, ERK2, CDK5 substrate motif;WW domain binding motif	anatomical structure development;biosynthetic process;cellular biosynthetic process;cellular macromolecule biosynthetic process;cellular macromolecule metabolic process;cellular metabolic process;cellular nitrogen compound metabolic process;cellular process;developmental process;macromolecule biosynthetic process;macromolecule metabolic process;metabolic process;nitrogen compound metabolic proces…	transporter activity	cell part;cytoplasm;intracellular membrane-bounded organelle;intracellular non-membrane-bounded organelle;intracellular organelle;intracellular organelle part;intracellular part;membrane-bounded organelle;non-membrane-bounded organelle;nuclear part;nucleolus;nucleus;organelle;organelle part	Ribosome biogenesis in eukaryotes	+	CST;HTP				Treacle protein
S	16	1	P16949	STMN1	Stathmin	P16949(S16)	0.0661685	-0.157783	0.673773					0.00906043	0.0160683	0.664321					0.835026	-0.246088	5.64426e-07	+		+		1.45875	0.12318	9.67914e-05	+		+		___2	Calmodulin-dependent protein kinase II substrate motif;Chk1 kinase substrate motif;PAK2 kinase substrate motif;PKA kinase substrate motif;PKC kinase substrate motif	anatomical structure development;anatomical structure morphogenesis;axonogenesis;biological regulation;brain development;cell cycle process;cell part morphogenesis;cell projection morphogenesis;cell projection organization;cellular component disassembly;cellular component disassembly at cellular level;cellular component morphogenesis;cellular component organization;cellular component organization…	binding;cytoskeletal protein binding;molecular transducer activity;protein binding;signal transducer activity;tubulin binding	cell part;cell projection;cytoplasm;cytoplasmic part;cytoskeletal part;cytosol;extracellular membrane-bounded organelle;extracellular organelle;extracellular region part;extracellular vesicular exosome;intracellular;intracellular organelle part;intracellular part;macromolecular complex;membrane;membrane-bounded organelle;membrane-bounded vesicle;microtubule;neuron projection;organelle;organelle p…	MAPK signaling pathway	+	CST;HTP;LTP	Stathmin			Stathmin
S	969	0.99997	Q9HCE1	MOV10	Putative helicase MOV-10	Q9HCE1(S969)	0.0277203	-0.152227	0.693635					-0.0716344	-0.165261	0.361123					-0.0134653	-0.0795847	0.660398					0.018919	-0.251934	0.241906					___1	Casein kinase II substrate motif;ERK1,2 kinase substrate motif;G protein-coupled receptor kinase 1 substrate motif;GSK3 kinase substrate motif;GSK-3, ERK1, ERK2, CDK5 substrate motif;PKA kinase substrate motif;PKC kinase substrate motif;WW domain binding motif	biological regulation;biosynthetic process;cell surface receptor linked signaling pathway;cellular biosynthetic process;cellular macromolecule biosynthetic process;cellular macromolecule metabolic process;cellular metabolic process;cellular nitrogen compound metabolic process;cellular process;cellular response to chemical stimulus;cellular response to fibroblast growth factor stimulus;cellular re…	adenyl nucleotide binding;adenyl ribonucleotide binding;ATP binding;binding;catalytic activity;helicase activity;hydrolase activity;hydrolase activity, acting on acid anhydrides;hydrolase activity, acting on acid anhydrides, in phosphorus-containing anhydrides;nucleoside-triphosphatase activity;nucleotide binding;purine nucleotide binding;purine ribonucleoside triphosphate binding;purine ribonucl…	cell part;cytoplasmic mRNA processing body;cytoplasmic part;cytosol;extracellular region part;extracellular space;intracellular non-membrane-bounded organelle;intracellular organelle;intracellular part;macromolecular complex;non-membrane-bounded organelle;organelle;ribonucleoprotein complex;RNA granule		+	HTP				Putative helicase MOV-10
T	497	0.995177	P17252	PRKCA	Protein kinase C alpha type	P17252(T497)	-0.434925	-0.112577	0.0296603					-0.278836	-0.642938	0.0955393					-0.290321	-0.448883	0.0576497					0.0303165	0.175115	0.958217					___1	G protein-coupled receptor kinase 1 substrate motif	activation of adenylate cyclase activity;activation of phospholipase C activity;anatomical structure formation involved in morphogenesis;angiogenesis;biological adhesion;biological regulation;blood coagulation;calcium ion homeostasis;cation homeostasis;cell activation;cell adhesion;cell chemotaxis;cell communication;cell cycle;cell cycle process;cell differentiation;cell junction assembly;cell ju…	adenyl nucleotide binding;adenyl ribonucleotide binding;ATP binding;binding;calcium-dependent protein kinase activity;calcium-dependent protein kinase C activity;calcium-dependent protein serine/threonine kinase activity;catalytic activity;cation binding;enzyme binding;histone kinase activity;histone kinase activity (H3-T6 specific);histone threonine kinase activity;ion binding;kinase activity;me…	apical part of cell;cell body;cell part;cell projection;cilium;cytoplasm;cytoplasmic part;cytosol;dendrite;endoplasmic reticulum;extracellular membrane-bounded organelle;extracellular organelle;extracellular region part;extracellular vesicular exosome;intracellular membrane-bounded organelle;intracellular organelle;intracellular organelle part;intracellular part;membrane;membrane-bounded organell…	African trypanosomiasis;Aldosterone-regulated sodium reabsorption;Amoebiasis;Calcium signaling pathway;Endocrine and other factor-regulated calcium reabsorption;ErbB signaling pathway;Fc gamma R-mediated phagocytosis;Focal adhesion;Gap junction;Gastric acid secretion;Glioma;Leukocyte transendothelial migration;Long-term depression;Long-term potentiation;MAPK signaling pathway;MAPK signaling pathw…	+	CST;HTP;LTP	Pkinase			Protein kinase C alpha type
S	1320	0.999966	Q9UQ35	SRRM2	Serine/arginine repetitive matrix protein 2	Q9UQ35(S1320)	-0.0215315	-0.0312579	0.394112					-0.0668943	-0.141746	0.00971344					0.0433427	-0.0321768	0.0780652					0.369383	0.1141	0.0073224					___1	Cdc2 kinase substrate motif;CDK kinase substrate motif;CDK1,2,4,6 kinase substrate motif;ERK1,2 kinase substrate motif;GSK-3, ERK1, ERK2, CDK5 substrate motif;WW domain binding motif	cellular macromolecule metabolic process;cellular metabolic process;cellular nitrogen compound metabolic process;cellular process;macromolecule metabolic process;metabolic process;mRNA metabolic process;mRNA processing;nitrogen compound metabolic process;nuclear mRNA splicing, via spliceosome;nucleic acid metabolic process;nucleobase-containing compound metabolic process;primary metabolic process…	binding;C2H2 zinc finger domain binding;protein binding;protein domain specific binding;protein N-terminus binding	Cajal body;catalytic step 2 spliceosome;cell part;intracellular organelle part;intracellular part;macromolecular complex;nuclear body;nuclear part;nuclear speck;nucleoplasm;nucleoplasm part;organelle part;ribonucleoprotein complex;spliceosomal complex		+	CST;HTP				Serine/arginine repetitive matrix protein 2		Ser-rich
S	1751	1	O14497	ARID1A	AT-rich interactive domain-containing protein 1A	O14497(S1751)	-0.153703	0.152897	N/A					0.533065	-0.244155	0.179857					0.772561	-0.707882	0.000487006	+		+		0.520347	-0.014689	N/A					___1	Casein kinase II substrate motif;G protein-coupled receptor kinase 1 substrate motif;GSK3 kinase substrate motif;PKA kinase substrate motif;PKC kinase substrate motif	anatomical structure development;anatomical structure formation involved in morphogenesis;androgen receptor signaling pathway;ATP-dependent chromatin remodeling;biological regulation;biosynthetic process;blood vessel development;cardiac chamber development;cellular biosynthetic process;cellular component disassembly;cellular component disassembly at cellular level;cellular component organization;…	binding;DNA binding;ligand-dependent nuclear receptor binding;nucleic acid binding;protein binding;protein binding transcription factor activity;receptor binding;transcription coactivator activity;transcription cofactor activity;transcription factor binding transcription factor activity	cell part;chromatin;chromatin remodeling complex;chromosomal part;intracellular membrane-bounded organelle;intracellular organelle;intracellular organelle part;intracellular part;macromolecular complex;membrane-bounded organelle;nBAF complex;npBAF complex;nuclear chromatin;nuclear chromosome part;nuclear part;nucleoplasm;nucleus;organelle;organelle part;protein complex;SWI/SNF complex;SWI/SNF-typ…		+	HTP				AT-rich interactive domain-containing protein 1A
S	1320	0.999966	Q9UQ35	SRRM2	Serine/arginine repetitive matrix protein 2	Q9UQ35(S1320)	-0.134715	-0.0947195	0.000375693					-0.472069	0.138552	N/A					-0.109421	N/A	N/A					0.25181	-0.175664	N/A					___3	Cdc2 kinase substrate motif;CDK kinase substrate motif;CDK1,2,4,6 kinase substrate motif;ERK1,2 kinase substrate motif;GSK-3, ERK1, ERK2, CDK5 substrate motif;WW domain binding motif	cellular macromolecule metabolic process;cellular metabolic process;cellular nitrogen compound metabolic process;cellular process;macromolecule metabolic process;metabolic process;mRNA metabolic process;mRNA processing;nitrogen compound metabolic process;nuclear mRNA splicing, via spliceosome;nucleic acid metabolic process;nucleobase-containing compound metabolic process;primary metabolic process…	binding;C2H2 zinc finger domain binding;protein binding;protein domain specific binding;protein N-terminus binding	Cajal body;catalytic step 2 spliceosome;cell part;intracellular organelle part;intracellular part;macromolecular complex;nuclear body;nuclear part;nuclear speck;nucleoplasm;nucleoplasm part;organelle part;ribonucleoprotein complex;spliceosomal complex		+	CST;HTP				Serine/arginine repetitive matrix protein 2		Ser-rich
S	382	0.997484	P57075	UBASH3A	Ubiquitin-associated and SH3 domain-containing protein A	P57075(S382)	0.815748	0.721688	0.180517					1.21828	0.318445	0.000341837	+		+		0.768163	0.0862402	0.0221593	+		+		0.183709	-0.12411	0.29906					___1	Casein kinase II substrate motif	biological regulation;negative regulation of antigen receptor-mediated signaling pathway;negative regulation of biological process;negative regulation of cell communication;negative regulation of cellular process;negative regulation of immune system process;negative regulation of response to stimulus;negative regulation of signal transduction;negative regulation of signaling;negative regulation o…		cell part;cytoplasmic part;cytosol;extracellular membrane-bounded organelle;extracellular organelle;extracellular region part;extracellular vesicular exosome;intracellular membrane-bounded organelle;intracellular organelle;intracellular part;membrane-bounded organelle;membrane-bounded vesicle;nucleus;organelle;vesicle		+	HTP				Ubiquitin-associated and SH3 domain-containing protein A
S	83	0.996679	Q14103	HNRNPD	Heterogeneous nuclear ribonucleoprotein D0	Q14103(S83)	-0.0653853	-0.197368	0.296671					0.0344974	-0.103255	N/A					0.0751904	0.235359	0.851686					0.0939875	-0.0338141	0.923003					___1	ERK1,2 kinase substrate motif;G protein-coupled receptor kinase 1 substrate motif;Growth associated histone HI kinase substrate motif;GSK3 kinase substrate motif;GSK-3, ERK1, ERK2, CDK5 substrate motif;MDC1 BRCT domain binding motif;PKA kinase substrate motif;PKC kinase substrate motif;Plk1 PBD domain binding motif;WW domain binding motif	biological regulation;biosynthetic process;catabolic process;cellular biosynthetic process;cellular catabolic process;cellular macromolecule biosynthetic process;cellular macromolecule catabolic process;cellular macromolecule metabolic process;cellular metabolic process;cellular nitrogen compound metabolic process;cellular process;gene expression;macromolecule biosynthetic process;macromolecule c…	binding;DNA binding;nucleic acid binding;nucleotide binding;RNA binding;sequence-specific DNA binding;telomeric DNA binding	cell part;cytoplasmic part;cytosol;extracellular membrane-bounded organelle;extracellular organelle;extracellular region part;extracellular vesicular exosome;intracellular membrane-bounded organelle;intracellular organelle;intracellular organelle part;intracellular part;macromolecular complex;membrane-bounded organelle;membrane-bounded vesicle;nuclear part;nucleoplasm;nucleus;organelle;organelle …		+	CST;HTP;LTP				Heterogeneous nuclear ribonucleoprotein D0
S	83	0.996679	Q14103	HNRNPD	Heterogeneous nuclear ribonucleoprotein D0	Q14103(S83)		N/A	N/A					0.293959	-0.0279513	N/A					0.119954	0.202637	N/A					0.206518	-0.304238	N/A					___2	ERK1,2 kinase substrate motif;G protein-coupled receptor kinase 1 substrate motif;Growth associated histone HI kinase substrate motif;GSK3 kinase substrate motif;GSK-3, ERK1, ERK2, CDK5 substrate motif;MDC1 BRCT domain binding motif;PKA kinase substrate motif;PKC kinase substrate motif;Plk1 PBD domain binding motif;WW domain binding motif	biological regulation;biosynthetic process;catabolic process;cellular biosynthetic process;cellular catabolic process;cellular macromolecule biosynthetic process;cellular macromolecule catabolic process;cellular macromolecule metabolic process;cellular metabolic process;cellular nitrogen compound metabolic process;cellular process;gene expression;macromolecule biosynthetic process;macromolecule c…	binding;DNA binding;nucleic acid binding;nucleotide binding;RNA binding;sequence-specific DNA binding;telomeric DNA binding	cell part;cytoplasmic part;cytosol;extracellular membrane-bounded organelle;extracellular organelle;extracellular region part;extracellular vesicular exosome;intracellular membrane-bounded organelle;intracellular organelle;intracellular organelle part;intracellular part;macromolecular complex;membrane-bounded organelle;membrane-bounded vesicle;nuclear part;nucleoplasm;nucleus;organelle;organelle …		+	CST;HTP;LTP				Heterogeneous nuclear ribonucleoprotein D0
S	198	0.996417	Q9BZL6	PRKD2	Serine/threonine-protein kinase D2	Q9BZL6(S198)	0.384381	0.307545	0.00711522					0.340422	0.345826	0.52786					0.765902	0.443074	0.030492	+				0.0817125	0.115286	0.843259					___2	14-3-3 domain binding motif;Calmodulin-dependent protein kinase II substrate motif;Casein kinase II substrate motif;G protein-coupled receptor kinase 1 substrate motif;MAPKAPK1 kinase substrate motif;MDC1 BRCT domain binding motif;PKA kinase substrate motif;PKC kinase substrate motif;Plk1 PBD domain binding motif;ZIP kinase substrate motif	activation of immune response;anatomical structure formation involved in morphogenesis;anatomical structure morphogenesis;angiogenesis;antigen receptor-mediated signaling pathway;biological adhesion;biological regulation;cell adhesion;cell death;cell surface receptor linked signaling pathway;cellular macromolecule metabolic process;cellular metabolic process;cellular process;cellular protein meta…	adenyl nucleotide binding;adenyl ribonucleotide binding;ATP binding;binding;catalytic activity;cation binding;ion binding;kinase activity;metal ion binding;nucleotide binding;phosphotransferase activity, alcohol group as acceptor;protein kinase activity;protein kinase C activity;protein serine/threonine kinase activity;purine nucleotide binding;purine ribonucleoside triphosphate binding;purine ri…	cell part;cytoplasm;cytoplasmic part;Golgi apparatus;intracellular membrane-bounded organelle;intracellular organelle;intracellular organelle part;intracellular part;membrane;membrane-bounded organelle;nuclear part;nucleoplasm;nucleus;organelle;organelle part;plasma membrane		+	CST;HTP;LTP				Serine/threonine-protein kinase D2
S	15	0.999699	O00193	SMAP	Small acidic protein	O00193(S15)	-0.0458482	-0.0714398	0.571213					-0.138013	-0.0755622	0.0415445					-0.0868017	-0.192996	0.0752669					-0.0268297	-0.0200716	0.983093					___1	Casein kinase II substrate motif;PKA kinase substrate motif;PKC kinase substrate motif					+	CST;HTP				Small acidic protein
S	248	0.999971	Q8WYJ6	42979	Septin-1	Q8WYJ6(S248)	0.00662125	-0.00202118	0.637621					0.0455827	0.0398403	0.751446					-0.00759407	0.0635029	0.440524					-0.122397	0.0511633	0.0394688					___1	14-3-3 domain binding motif;Akt kinase substrate motif;Calmodulin-dependent protein kinase II substrate motif;Casein kinase II substrate motif;MAPKAPK1 kinase substrate motif;PAK2 kinase substrate motif;PKA kinase substrate motif;PKC epsilon kinase substrate motif;PKC kinase substrate motif	cell cycle;cell division;cellular process	binding;GTP binding;guanyl nucleotide binding;guanyl ribonucleotide binding;nucleotide binding;purine nucleotide binding;purine ribonucleoside triphosphate binding;purine ribonucleotide binding;ribonucleotide binding	cell part;cytoplasm;cytoplasmic part;cytoskeletal part;intracellular organelle part;intracellular part;microtubule organizing center;midbody;organelle part	Bacterial invasion of epithelial cells	+	CST;HTP;LTP	Septin			Septin-1
S	99	1	Q9NS91	RAD18	E3 ubiquitin-protein ligase RAD18	Q9NS91(S99)	0.0628892	-0.0968988	0.305974					0.074852	-0.0443682	0.407901					-0.0259993	-0.121701	0.402183					-0.0212665	0.0791988	0.203128					___1	b-Adrenergic Receptor kinase substrate motif;Cdc2 kinase substrate motif;CDK kinase substrate motif;CDK1,2,4,6 kinase substrate motif;ERK1,2 kinase substrate motif;G protein-coupled receptor kinase 1 substrate motif;GSK3 kinase substrate motif;GSK-3, ERK1, ERK2, CDK5 substrate motif;WW domain binding motif	biological regulation;biosynthetic process;cellular biosynthetic process;cellular macromolecule biosynthetic process;cellular macromolecule metabolic process;cellular metabolic process;cellular nitrogen compound metabolic process;cellular process;cellular protein metabolic process;cellular response to stimulus;cellular response to stress;detection of stimulus;DNA biosynthetic process;DNA damage r…	ATPase activity;ATPase activity, coupled;binding;catalytic activity;cation binding;damaged DNA binding;DNA binding;DNA secondary structure binding;DNA-dependent ATPase activity;enzyme binding;hydrolase activity;hydrolase activity, acting on acid anhydrides;hydrolase activity, acting on acid anhydrides, in phosphorus-containing anhydrides;ion binding;ligase activity;metal ion binding;nucleic acid …	cell part;chromatin;chromosomal part;chromosome;intracellular membrane-bounded organelle;intracellular non-membrane-bounded organelle;intracellular organelle;intracellular organelle part;intracellular part;membrane-bounded organelle;non-membrane-bounded organelle;nuclear part;nucleoplasm;nucleus;organelle;organelle part;replication fork;sex chromosome;XY body		+	CST;HTP;LTP				E3 ubiquitin-protein ligase RAD18
S	99	1	Q9NS91	RAD18	E3 ubiquitin-protein ligase RAD18	Q9NS91(S99)	0.120848	-0.0139268	0.775766					0.31371	0.307895	N/A					-0.176887	-0.16025	0.970206					0.316146	0.40021	0.0744336					___2	b-Adrenergic Receptor kinase substrate motif;Cdc2 kinase substrate motif;CDK kinase substrate motif;CDK1,2,4,6 kinase substrate motif;ERK1,2 kinase substrate motif;G protein-coupled receptor kinase 1 substrate motif;GSK3 kinase substrate motif;GSK-3, ERK1, ERK2, CDK5 substrate motif;WW domain binding motif	biological regulation;biosynthetic process;cellular biosynthetic process;cellular macromolecule biosynthetic process;cellular macromolecule metabolic process;cellular metabolic process;cellular nitrogen compound metabolic process;cellular process;cellular protein metabolic process;cellular response to stimulus;cellular response to stress;detection of stimulus;DNA biosynthetic process;DNA damage r…	ATPase activity;ATPase activity, coupled;binding;catalytic activity;cation binding;damaged DNA binding;DNA binding;DNA secondary structure binding;DNA-dependent ATPase activity;enzyme binding;hydrolase activity;hydrolase activity, acting on acid anhydrides;hydrolase activity, acting on acid anhydrides, in phosphorus-containing anhydrides;ion binding;ligase activity;metal ion binding;nucleic acid …	cell part;chromatin;chromosomal part;chromosome;intracellular membrane-bounded organelle;intracellular non-membrane-bounded organelle;intracellular organelle;intracellular organelle part;intracellular part;membrane-bounded organelle;non-membrane-bounded organelle;nuclear part;nucleoplasm;nucleus;organelle;organelle part;replication fork;sex chromosome;XY body		+	CST;HTP;LTP				E3 ubiquitin-protein ligase RAD18
S	674	1	Q9BPX3	NCAPG	Condensin complex subunit 3	Q9BPX3(S674)	0.117378	-0.0476106	0.0472877					-0.00934725	-0.126705	0.520837					0.116625	-0.100112	0.0912153					-0.018898	-0.0307793	0.572131					___1	BARD1 BRCT domain binding motif;Casein kinase I substrate motif;Casein kinase II substrate motif	cell cycle;cell cycle process;cell division;cellular component organization;cellular component organization at cellular level;cellular component organization or biogenesis;cellular component organization or biogenesis at cellular level;cellular macromolecule metabolic process;cellular metabolic process;cellular nitrogen compound metabolic process;cellular process;chromosome condensation;chromosom…		actin cytoskeleton;cell part;centrosome;chromosomal part;condensin complex;cytoplasm;cytoplasmic part;cytoskeletal part;cytoskeleton;cytosol;intracellular membrane-bounded organelle;intracellular non-membrane-bounded organelle;intracellular organelle;intracellular organelle part;intracellular part;macromolecular complex;membrane;membrane-bounded organelle;microtubule organizing center;non-membran…	Cell cycle - yeast	+	CST;HTP	Cnd3			Condensin complex subunit 3
S	87	0.999655	Q9UK76	HN1	Hematological and neurological expressed 1 protein;Hematological and neurological expressed 1 protein, N-terminally processed	Q9UK76(S87)	0.232542	0.0779256	0.00303491					0.201633	0.260331	0.000179212					0.198419	0.130079	0.00239057					0.307402	0.19818	0.00312027					___1	14-3-3 domain binding motif;Calmodulin-dependent protein kinase II substrate motif;Calmodulin-dependent protein kinase IV substrate motif;Casein kinase II substrate motif;Chk1 kinase substrate motif;G protein-coupled receptor kinase 1 substrate motif;GSK3 kinase substrate motif;PAK2 kinase substrate motif;PKA kinase substrate motif;PKC epsilon kinase substrate motif;PKC kinase substrate motif	developmental process		cell part;intracellular membrane-bounded organelle;intracellular organelle;intracellular part;membrane-bounded organelle;nucleus;organelle		+	CST;HTP				Hematological and neurological expressed 1 protein;Hematological and neurological expressed 1 protein| N-terminally processed
S	1493	0.979892	Q8WWI1	LMO7	LIM domain only protein 7	Q8WWI1(S1493)	-0.277079	0.0238941	0.104186					-0.23074	-0.022163	0.0831622					-0.176039	-0.0444342	0.307126					-0.237397	-0.0826618	0.284537					___1	14-3-3 domain binding motif;Akt kinase substrate motif;Calmodulin-dependent protein kinase II substrate motif;MAPKAPK1 kinase substrate motif;p70 Ribosomal S6 kinase substrate motif;Phosphorylase kinase substrate motif;PKA kinase substrate motif;PKC kinase substrate motif	biological regulation;cellular macromolecule metabolic process;cellular metabolic process;cellular process;cellular protein metabolic process;macromolecule metabolic process;macromolecule modification;metabolic process;primary metabolic process;protein metabolic process;protein modification by small protein conjugation;protein modification by small protein conjugation or removal;protein modificat…	acid-amino acid ligase activity;binding;catalytic activity;cation binding;ion binding;ligase activity;ligase activity, forming carbon-nitrogen bonds;metal ion binding;small conjugating protein ligase activity;transition metal ion binding;ubiquitin-protein ligase activity;zinc ion binding	adherens junction;anchoring junction;cell junction;cell part;cell-substrate adherens junction;cell-substrate junction;cytoplasm;focal adhesion;intracellular membrane-bounded organelle;intracellular organelle;intracellular part;macromolecular complex;membrane-bounded organelle;nucleus;organelle;protein complex;ubiquitin ligase complex	Adherens junction	+	CST;HTP				LIM domain only protein 7
S	772	0.999838	Q9C0K0	BCL11B	B-cell lymphoma/leukemia 11B	Q9C0K0(S772)	-0.135263	0.0910651	0.200253					-0.225226	-0.0295373	0.144168					-0.251816	-0.245007	0.00483417					-0.174899	0.0450428	0.123274					___1	Casein kinase II substrate motif;G protein-coupled receptor kinase 1 substrate motif;MAPKAPK2 kinase substrate motif	alpha-beta T cell activation;alpha-beta T cell differentiation;anatomical structure development;anatomical structure morphogenesis;axon guidance;biological regulation;camera-type eye development;cell activation;cell development;cell differentiation;cell fate commitment;cell morphogenesis;cell morphogenesis involved in differentiation;cellular component morphogenesis;cellular component organizatio…	binding;cation binding;core promoter proximal region DNA binding;core promoter proximal region sequence-specific DNA binding;DNA binding;ion binding;metal ion binding;nucleic acid binding;nucleic acid binding transcription factor activity;regulatory region DNA binding;regulatory region nucleic acid binding;RNA polymerase II core promoter proximal region sequence-specific DNA binding;RNA polymeras…	cell part;intracellular membrane-bounded organelle;intracellular organelle;intracellular part;membrane-bounded organelle;nucleus;organelle		+	CST;HTP				B-cell lymphoma/leukemia 11B
S	18	0.999997	Q9H6F5	CCDC86	Coiled-coil domain-containing protein 86	Q9H6F5(S18)	0.110621	0.0990187	0.000186591					0.104939	0.106306	0.0147564					0.199929	0.181206	0.000463888					0.283443	0.119109	0.050675					___1	14-3-3 domain binding motif;AMP-activated protein kinase substrate motif;b-Adrenergic Receptor kinase substrate motif;Calmodulin-dependent protein kinase II substrate motif;Casein kinase II substrate motif;ERK1,2 kinase substrate motif;GSK-3, ERK1, ERK2, CDK5 substrate motif;HMGCoA Reductase kinase substrate motif;PKA kinase substrate motif;PKC kinase substrate motif;WW domain binding motif	viral reproduction		cell part;intracellular membrane-bounded organelle;intracellular non-membrane-bounded organelle;intracellular organelle;intracellular organelle part;intracellular part;membrane-bounded organelle;non-membrane-bounded organelle;nuclear part;nucleolus;nucleoplasm;nucleus;organelle;organelle part		+	CST;HTP				Coiled-coil domain-containing protein 86
S	218	1	Q15019	42980	Septin-2	Q15019(S218)	0.103867	-0.125726	0.0261834					0.0925016	-0.090951	0.0046877					0.0282138	-0.134485	0.0345892					-0.0969951	-0.154631	0.612352					___1	b-Adrenergic Receptor kinase substrate motif;Casein kinase I substrate motif;Casein kinase II substrate motif;Pyruvate dehydrogenase kinase substrate motif	anatomical structure formation involved in morphogenesis;biological regulation;cell cycle phase;cell cycle process;cell division;cell projection assembly;cell projection organization;cell surface receptor linked signaling pathway;cellular component assembly;cellular component assembly at cellular level;cellular component assembly involved in morphogenesis;cellular component organization;cellular …	binding;enzyme regulator activity;GTP binding;guanyl nucleotide binding;guanyl ribonucleotide binding;nucleotide binding;purine nucleotide binding;purine ribonucleoside triphosphate binding;purine ribonucleotide binding;ribonucleotide binding	actin cytoskeleton;cell cortex part;cell division site part;cell part;cell projection membrane;cell projection part;chromosomal part;ciliary transition zone;cilium membrane;cilium part;cleavage furrow;condensed chromosome kinetochore;cytoplasm;cytoplasmic part;cytoskeletal part;cytoskeleton;exocyst;extracellular membrane-bounded organelle;extracellular organelle;extracellular region part;extracel…		+	CST;HTP;LTP	Septin			Septin-2
S	583	0.997162	Q13428	TCOF1	Treacle protein	Q13428(S583)	-0.0183662	0.013041	0.798661					-0.0786398	-0.0089435	0.111574					-0.154704	-0.0163872	0.00546949					-0.0433663	0.00829432	0.527419					___1	Cdc2 kinase substrate motif;CDK kinase substrate motif;CDK1,2,4,6 kinase substrate motif;ERK1,2 kinase substrate motif;Growth associated histone HI kinase substrate motif;GSK-3, ERK1, ERK2, CDK5 substrate motif;MDC1 BRCT domain binding motif;PKA kinase substrate motif;Plk1 PBD domain binding motif;WW domain binding motif	anatomical structure development;biosynthetic process;cellular biosynthetic process;cellular macromolecule biosynthetic process;cellular macromolecule metabolic process;cellular metabolic process;cellular nitrogen compound metabolic process;cellular process;developmental process;macromolecule biosynthetic process;macromolecule metabolic process;metabolic process;nitrogen compound metabolic proces…	transporter activity	cell part;cytoplasm;intracellular membrane-bounded organelle;intracellular non-membrane-bounded organelle;intracellular organelle;intracellular organelle part;intracellular part;membrane-bounded organelle;non-membrane-bounded organelle;nuclear part;nucleolus;nucleus;organelle;organelle part	Ribosome biogenesis in eukaryotes	+	HTP;LTP	Treacle			Treacle protein
Y	849	0.999901	Q13523	PRPF4B	Serine/threonine-protein kinase PRP4 homolog	Q13523(Y849)	0.0894478	0.0560264	0.0906525					0.106918	0.0341796	0.00305842					0.10892	0.0771823	0.0103103					0.205406	0.0832768	0.0117976					___1	ALK kinase substrate motif;JNK kinase substrate motif	cellular macromolecule metabolic process;cellular metabolic process;cellular nitrogen compound metabolic process;cellular process;cellular protein metabolic process;macromolecule metabolic process;macromolecule modification;metabolic process;mRNA metabolic process;mRNA processing;nitrogen compound metabolic process;nuclear mRNA splicing, via spliceosome;nucleic acid metabolic process;nucleobase-c…	adenyl nucleotide binding;adenyl ribonucleotide binding;ATP binding;binding;catalytic activity;kinase activity;nucleotide binding;phosphotransferase activity, alcohol group as acceptor;protein kinase activity;protein serine/threonine kinase activity;purine nucleotide binding;purine ribonucleoside triphosphate binding;purine ribonucleotide binding;ribonucleotide binding;transferase activity;transf…	catalytic step 2 spliceosome;cell part;chromosome;intracellular non-membrane-bounded organelle;intracellular organelle;intracellular organelle part;intracellular part;macromolecular complex;non-membrane-bounded organelle;nuclear part;nucleoplasm;organelle;organelle part;ribonucleoprotein complex;spliceosomal complex		+	CST;HTP;LTP	Pkinase			Serine/threonine-protein kinase PRP4 homolog
S	33	1	Q9H0G5	NSRP1	Nuclear speckle splicing regulatory protein 1	Q9H0G5(S33)	-0.11735	-0.204005	0.081058					0.0227262	-0.198142	0.492641					-0.155213	-0.236962	0.0246214					0.178237	-0.206362	0.169746					___1	b-Adrenergic Receptor kinase substrate motif;Casein kinase II substrate motif;Pyruvate dehydrogenase kinase substrate motif	biological regulation;cellular macromolecule metabolic process;cellular metabolic process;cellular nitrogen compound metabolic process;cellular process;developmental process;establishment of localization;establishment of localization in cell;intracellular transport;macromolecule metabolic process;metabolic process;mRNA metabolic process;mRNA processing;nitrogen compound metabolic process;nuclear …	binding;mRNA binding;nucleic acid binding;RNA binding	cell part;intracellular membrane-bounded organelle;intracellular organelle;intracellular organelle part;intracellular part;macromolecular complex;membrane-bounded organelle;nuclear body;nuclear part;nuclear speck;nucleoplasm part;nucleus;organelle;organelle part;ribonucleoprotein complex		+	HTP				Nuclear speckle splicing regulatory protein 1		Poly-Asp
S	433	0.842646	O94776	MTA2	Metastasis-associated protein MTA2	O94776(S433)	0.0374555	0.154886	0.889196					-0.364608	0.00288247	N/A					-0.0176507	-0.146978	N/A					N/A	N/A	N/A					___1	Casein kinase I substrate motif;Casein kinase II substrate motif	ATP-dependent chromatin remodeling;biological regulation;cellular component organization;cellular component organization at cellular level;cellular component organization or biogenesis;cellular component organization or biogenesis at cellular level;cellular macromolecule metabolic process;cellular metabolic process;cellular nitrogen compound metabolic process;cellular process;chromatin assembly o…	binding;catalytic activity;cation binding;chromatin binding;deacetylase activity;DNA binding;histone deacetylase activity;hydrolase activity;hydrolase activity, acting on carbon-nitrogen (but not peptide) bonds;hydrolase activity, acting on carbon-nitrogen (but not peptide) bonds, in linear amides;ion binding;metal ion binding;nucleic acid binding;nucleic acid binding transcription factor activit…	cell part;chromatin;chromatin remodeling complex;chromosomal part;histone deacetylase complex;intracellular organelle part;intracellular part;macromolecular complex;membrane;nuclear chromatin;nuclear chromosome part;nuclear part;nucleoplasm;nucleoplasm part;NuRD complex;organelle part;protein complex;transcription factor complex;transcriptional repressor complex		+	CST;HTP				Metastasis-associated protein MTA2
S	268	1	Q9NYF8	BCLAF1	Bcl-2-associated transcription factor 1	Q9NYF8(S268)	0.040121	-0.0203697	0.821582					-0.110199	0.0104934	0.177789					-0.0120063	-0.0635606	0.632044					0.168791	-0.130821	0.117225					___1	Casein kinase II substrate motif;Cdc2 kinase substrate motif;CDK kinase substrate motif;CDK1,2,4,6 kinase substrate motif;ERK1,2 kinase substrate motif;G protein-coupled receptor kinase 1 substrate motif;GSK3 kinase substrate motif;GSK-3, ERK1, ERK2, CDK5 substrate motif;MAPKAPK2 kinase substrate motif;WW domain binding motif	apoptosis;biological regulation;biosynthetic process;cell death;cellular biosynthetic process;cellular macromolecule biosynthetic process;cellular macromolecule metabolic process;cellular metabolic process;cellular nitrogen compound metabolic process;cellular process;cellular response to stimulus;cellular response to stress;death;macromolecule biosynthetic process;macromolecule metabolic process;…	binding;DNA binding;nucleic acid binding	cell part;cytoplasm;intracellular membrane-bounded organelle;intracellular non-membrane-bounded organelle;intracellular organelle;intracellular organelle part;intracellular part;membrane-bounded organelle;non-membrane-bounded organelle;nuclear part;nucleolus;nucleoplasm;nucleus;organelle;organelle part		+	CST;HTP	THRAP3_BCLAF1			Bcl-2-associated transcription factor 1
S	268	1	Q9NYF8	BCLAF1	Bcl-2-associated transcription factor 1	Q9NYF8(S268)		N/A	N/A					-0.295683	0.0824025	0.76445					-1.19677	-0.398494	N/A					N/A	N/A	N/A					___2	Casein kinase II substrate motif;Cdc2 kinase substrate motif;CDK kinase substrate motif;CDK1,2,4,6 kinase substrate motif;ERK1,2 kinase substrate motif;G protein-coupled receptor kinase 1 substrate motif;GSK3 kinase substrate motif;GSK-3, ERK1, ERK2, CDK5 substrate motif;MAPKAPK2 kinase substrate motif;WW domain binding motif	apoptosis;biological regulation;biosynthetic process;cell death;cellular biosynthetic process;cellular macromolecule biosynthetic process;cellular macromolecule metabolic process;cellular metabolic process;cellular nitrogen compound metabolic process;cellular process;cellular response to stimulus;cellular response to stress;death;macromolecule biosynthetic process;macromolecule metabolic process;…	binding;DNA binding;nucleic acid binding	cell part;cytoplasm;intracellular membrane-bounded organelle;intracellular non-membrane-bounded organelle;intracellular organelle;intracellular organelle part;intracellular part;membrane-bounded organelle;non-membrane-bounded organelle;nuclear part;nucleolus;nucleoplasm;nucleus;organelle;organelle part		+	CST;HTP	THRAP3_BCLAF1			Bcl-2-associated transcription factor 1
T	373	1	P06400	RB1	Retinoblastoma-associated protein	P06400(T373)	-0.0683582	-0.120934	0.122031					-0.120198	-0.215907	0.0163999					-0.172811	-0.112926	0.0575028					-0.13218	-0.0527378	0.000589343					___1	Cdc2 kinase substrate motif;CDK1,2,4,6 kinase substrate motif;ERK1,2 kinase substrate motif;G protein-coupled receptor kinase 1 substrate motif;GSK3, Erk1, Erk2 and CDK5 kinase motif;GSK-3, ERK1, ERK2, CDK5 substrate motif;WW domain binding motif	anatomical structure development;anatomical structure morphogenesis;androgen receptor signaling pathway;apoptosis;attachment of spindle microtubules to chromosome;biological regulation;biosynthetic process;cell cycle;cell cycle arrest;cell cycle checkpoint;cell cycle process;cell death;cell differentiation;cell division;cell maturation;cell morphogenesis;cell morphogenesis involved in differentia…	androgen receptor binding;binding;core promoter binding;DNA binding;enzyme binding;hormone receptor binding;identical protein binding;kinase binding;nuclear hormone receptor binding;nucleic acid binding;nucleic acid binding transcription factor activity;phosphoprotein binding;protein binding;protein binding transcription factor activity;receptor binding;regulatory region DNA binding;regulatory re…	cell part;chromatin;chromatin remodeling complex;chromosomal part;cytoskeletal part;intracellular membrane-bounded organelle;intracellular non-membrane-bounded organelle;intracellular organelle;intracellular organelle part;intracellular part;macromolecular complex;membrane-bounded organelle;non-membrane-bounded organelle;nuclear body;nuclear part;nucleoplasm;nucleoplasm part;nucleus;organelle;org…	Bladder cancer;Cell cycle;Chronic myeloid leukemia;Glioma;Melanoma;Non-small cell lung cancer;Pancreatic cancer;Pathways in cancer;Prostate cancer;Small cell lung cancer	+	CST;HTP;LTP	RB_A			Retinoblastoma-associated protein
S	2561	0.998687	Q9UPU5	USP24	Ubiquitin carboxyl-terminal hydrolase 24	Q9UPU5(S2561)	0.009544	-0.0238707	0.941723					0.119555	0.0908535	0.156571					-0.0263155	-0.0599224	0.413997					0.00791302	-0.0447318	0.279956					___1	14-3-3 domain binding motif;Calmodulin-dependent protein kinase II substrate motif;Calmodulin-dependent protein kinase IV substrate motif;Casein kinase II substrate motif;G protein-coupled receptor kinase 1 substrate motif;PKA kinase substrate motif;PKC kinase substrate motif;Pyruvate dehydrogenase kinase substrate motif	biological regulation;catabolic process;cellular catabolic process;cellular macromolecule catabolic process;cellular macromolecule metabolic process;cellular metabolic process;cellular process;cellular protein metabolic process;macromolecule catabolic process;macromolecule metabolic process;macromolecule modification;metabolic process;modification-dependent macromolecule catabolic process;modific…	catalytic activity;cysteine-type endopeptidase activity;cysteine-type peptidase activity;endopeptidase activity;hydrolase activity;peptidase activity;peptidase activity, acting on L-amino acid peptides;small conjugating protein-specific protease activity;ubiquitin-specific protease activity			+	CST;HTP				Ubiquitin carboxyl-terminal hydrolase 24
S	177	1	Q9NYF8	BCLAF1	Bcl-2-associated transcription factor 1	Q9NYF8(S177)	-0.0826775	0.0329286	0.270223					-0.122862	0.0365431	0.0463889					-0.0984376	-0.0889054	0.219278					-0.0513526	0.0352441	0.299144					___1	b-Adrenergic Receptor kinase substrate motif;Cdc2 kinase substrate motif;CDK kinase substrate motif;CDK1,2,4,6 kinase substrate motif;ERK1,2 kinase substrate motif;G protein-coupled receptor kinase 1 substrate motif;GSK3 kinase substrate motif;GSK-3, ERK1, ERK2, CDK5 substrate motif;WW domain binding motif	apoptosis;biological regulation;biosynthetic process;cell death;cellular biosynthetic process;cellular macromolecule biosynthetic process;cellular macromolecule metabolic process;cellular metabolic process;cellular nitrogen compound metabolic process;cellular process;cellular response to stimulus;cellular response to stress;death;macromolecule biosynthetic process;macromolecule metabolic process;…	binding;DNA binding;nucleic acid binding	cell part;cytoplasm;intracellular membrane-bounded organelle;intracellular non-membrane-bounded organelle;intracellular organelle;intracellular organelle part;intracellular part;membrane-bounded organelle;non-membrane-bounded organelle;nuclear part;nucleolus;nucleoplasm;nucleus;organelle;organelle part		+	CST;HTP	THRAP3_BCLAF1			Bcl-2-associated transcription factor 1
S	381	1	Q13428	TCOF1	Treacle protein	Q13428(S381)	-0.0127742	-0.0068375	0.701228					0.00143575	-0.0020033	0.902085					-0.0389305	-0.0418749	0.469958					0.175336	-0.0066643	0.0112771					___1	b-Adrenergic Receptor kinase substrate motif;Cdc2 kinase substrate motif;CDK kinase substrate motif;CDK1,2,4,6 kinase substrate motif;ERK1,2 kinase substrate motif;Growth associated histone HI kinase substrate motif;GSK-3, ERK1, ERK2, CDK5 substrate motif;PKA kinase substrate motif;PKC kinase substrate motif;WW domain binding motif	anatomical structure development;biosynthetic process;cellular biosynthetic process;cellular macromolecule biosynthetic process;cellular macromolecule metabolic process;cellular metabolic process;cellular nitrogen compound metabolic process;cellular process;developmental process;macromolecule biosynthetic process;macromolecule metabolic process;metabolic process;nitrogen compound metabolic proces…	transporter activity	cell part;cytoplasm;intracellular membrane-bounded organelle;intracellular non-membrane-bounded organelle;intracellular organelle;intracellular organelle part;intracellular part;membrane-bounded organelle;non-membrane-bounded organelle;nuclear part;nucleolus;nucleus;organelle;organelle part	Ribosome biogenesis in eukaryotes	+	CST;HTP	Treacle			Treacle protein
S	773	0.999998	Q6GYQ0	RALGAPA1	Ral GTPase-activating protein subunit alpha-1	Q6GYQ0(S773)	-0.164173	-0.355719	0.108012					-0.298306	0.365129	0.239059					-0.509615	-0.396631	0.292051					-0.0949	-0.047464	0.876554					___1	14-3-3 domain binding motif;Akt kinase substrate motif;ATM kinase substrate motif;Calmodulin-dependent protein kinase II substrate motif;Casein kinase II substrate motif;DNA dependent Protein kinase substrate motif;MAPKAPK1 kinase substrate motif;PKA kinase substrate motif;PKC kinase substrate motif	biological regulation;regulation of biological process;regulation of biosynthetic process;regulation of cellular biosynthetic process;regulation of cellular macromolecule biosynthetic process;regulation of cellular metabolic process;regulation of cellular process;regulation of gene expression;regulation of macromolecule biosynthetic process;regulation of macromolecule metabolic process;regulation…	binding;enzyme activator activity;enzyme regulator activity;GTPase activator activity;GTPase regulator activity;nucleoside-triphosphatase regulator activity;protein binding;protein dimerization activity;protein heterodimerization activity	cell part;cytoplasm;intracellular membrane-bounded organelle;intracellular organelle;intracellular part;membrane-bounded organelle;nucleus;organelle		+	CST;HTP				Ral GTPase-activating protein subunit alpha-1
T	2104	1	Q9UQ35	SRRM2	Serine/arginine repetitive matrix protein 2	Q9UQ35(T2104)	0.237147	0.221319	0.0116536					-0.0374288	0.0813396	0.578058					0.285816	0.237197	0.00114564					0.344488	0.245252	0.00601818					___1	G protein-coupled receptor kinase 1 substrate motif;Growth associated histone HI kinase substrate motif;GSK-3, ERK1, ERK2, CDK5 substrate motif;MAPKAPK2 kinase substrate motif;WW domain binding motif	cellular macromolecule metabolic process;cellular metabolic process;cellular nitrogen compound metabolic process;cellular process;macromolecule metabolic process;metabolic process;mRNA metabolic process;mRNA processing;nitrogen compound metabolic process;nuclear mRNA splicing, via spliceosome;nucleic acid metabolic process;nucleobase-containing compound metabolic process;primary metabolic process…	binding;C2H2 zinc finger domain binding;protein binding;protein domain specific binding;protein N-terminus binding	Cajal body;catalytic step 2 spliceosome;cell part;intracellular organelle part;intracellular part;macromolecular complex;nuclear body;nuclear part;nuclear speck;nucleoplasm;nucleoplasm part;organelle part;ribonucleoprotein complex;spliceosomal complex		+	CST;HTP				Serine/arginine repetitive matrix protein 2		Ser-rich
S	105	0.999989	P09496	CLTA	Clathrin light chain A	P09496(S105)	-0.23511	0.440102	0.0460508					-0.120529	0.595981	0.461105					-0.0284434	0.079699	0.663152					0.20363	0.197043	0.265799					___1	14-3-3 domain binding motif;Calmodulin-dependent protein kinase II substrate motif;Calmodulin-dependent protein kinase IV substrate motif;Casein kinase II substrate motif;Chk1 kinase substrate motif;G protein-coupled receptor kinase 1 substrate motif;GSK3 kinase substrate motif;PKA kinase substrate motif;PKC kinase substrate motif	antigen processing and presentation;antigen processing and presentation of exogenous antigen;antigen processing and presentation of exogenous peptide antigen;antigen processing and presentation of exogenous peptide antigen via MHC class II;antigen processing and presentation of peptide antigen;antigen processing and presentation of peptide antigen via MHC class II;antigen processing and presentat…	binding;clathrin binding;clathrin heavy chain binding;peptide binding;protein binding;structural molecule activity	cell part;clathrin coat;clathrin coat of coated pit;clathrin coat of trans-Golgi network vesicle;clathrin coated vesicle membrane;clathrin complex;clathrin vesicle coat;clathrin-coated endocytic vesicle membrane;coated vesicle membrane;cytoplasmic membrane-bounded vesicle;cytoplasmic part;cytoplasmic vesicle;cytoplasmic vesicle membrane;cytoplasmic vesicle part;cytosol;endocytic vesicle membrane;…	Bacterial invasion of epithelial cells;Endocrine and other factor-regulated calcium reabsorption;Endocytosis;Huntington's disease;Lysosome	+	CST;HTP	Clathrin_lg_ch			Clathrin light chain A
T	2104	1	Q9UQ35	SRRM2	Serine/arginine repetitive matrix protein 2	Q9UQ35(T2104)	0.14055	0.0920846	0.0152577					0.0628464	0.224728	0.727156					0.178497	0.195989	0.000232021					0.365947	0.218324	0.00114545					___3	G protein-coupled receptor kinase 1 substrate motif;Growth associated histone HI kinase substrate motif;GSK-3, ERK1, ERK2, CDK5 substrate motif;MAPKAPK2 kinase substrate motif;WW domain binding motif	cellular macromolecule metabolic process;cellular metabolic process;cellular nitrogen compound metabolic process;cellular process;macromolecule metabolic process;metabolic process;mRNA metabolic process;mRNA processing;nitrogen compound metabolic process;nuclear mRNA splicing, via spliceosome;nucleic acid metabolic process;nucleobase-containing compound metabolic process;primary metabolic process…	binding;C2H2 zinc finger domain binding;protein binding;protein domain specific binding;protein N-terminus binding	Cajal body;catalytic step 2 spliceosome;cell part;intracellular organelle part;intracellular part;macromolecular complex;nuclear body;nuclear part;nuclear speck;nucleoplasm;nucleoplasm part;organelle part;ribonucleoprotein complex;spliceosomal complex		+	CST;HTP				Serine/arginine repetitive matrix protein 2		Ser-rich
S	331	0.999998	Q9Y2Z0	SUGT1	Suppressor of G2 allele of SKP1 homolog	Q9Y2Z0(S331)	-0.00151562	0.161694	0.690134					0.607389	-0.138616	0.0307714	+		+		-0.175762	-0.685524	0.987235					0.481712	0.444879	N/A					___1	Casein kinase II substrate motif;G protein-coupled receptor kinase 1 substrate motif;GSK3 kinase substrate motif	biological regulation;cell cycle phase;cell cycle process;cellular component organization;cellular component organization at cellular level;cellular component organization or biogenesis;cellular component organization or biogenesis at cellular level;cellular process;cellular response to stimulus;defense response;immune response;immune system process;innate immune response;intracellular receptor m…		cell part;chromosomal part;cytoplasm;cytoplasmic part;cytosol;intracellular membrane-bounded organelle;intracellular non-membrane-bounded organelle;intracellular organelle;intracellular organelle part;intracellular part;kinetochore;macromolecular complex;membrane-bounded organelle;non-membrane-bounded organelle;nucleus;organelle;organelle part;protein complex;ubiquitin ligase complex	NOD-like receptor signaling pathway;Plant-pathogen interaction	+	CST;HTP;LTP	SGS			Suppressor of G2 allele of SKP1 homolog
S	18	1	P16401	HIST1H1B	Histone H1.5	P16401(S18)	-0.0741525	-0.0658365	0.373818					-0.0980069	-0.0216498	0.0152842					-0.203031	-0.222637	0.0432077					0.0814791	-0.0239852	0.0639144					___2	Cdc2 kinase substrate motif;CDK kinase substrate motif;CDK1,2,4,6 kinase substrate motif;ERK1,2 kinase substrate motif;Growth associated histone HI kinase substrate motif;GSK-3, ERK1, ERK2, CDK5 substrate motif;WW domain binding motif	biological regulation;cellular component assembly;cellular component assembly at cellular level;cellular component organization;cellular component organization at cellular level;cellular component organization or biogenesis;cellular component organization or biogenesis at cellular level;cellular macromolecular complex assembly;cellular macromolecular complex subunit organization;cellular process;…	binding;chromatin binding;chromatin DNA binding;DNA binding;enzyme binding;histone deacetylase binding;nucleic acid binding;protein binding;structure-specific DNA binding	cell part;chromatin;chromosomal part;extracellular membrane-bounded organelle;extracellular organelle;extracellular region part;extracellular vesicular exosome;heterochromatin;intracellular organelle part;intracellular part;macromolecular complex;membrane-bounded organelle;membrane-bounded vesicle;nuclear chromatin;nuclear chromosome part;nuclear heterochromatin;nuclear part;nucleosome;organelle;…		+	CST;HTP;LTP				Histone H1.5
S	29	0.999555	Q15311	RALBP1	RalA-binding protein 1	Q15311(S29)	-0.187985	-0.0613084	0.109794					-0.187804	-0.211746	0.0141441					-0.179532	-0.0347136	0.684645					-0.334935	-0.146212	0.00590256					___1	14-3-3 domain binding motif;Calmodulin-dependent protein kinase I substrate motif;Calmodulin-dependent protein kinase II substrate motif;Calmodulin-dependent protein kinase IV substrate motif;Casein kinase II substrate motif;Chk1 kinase substrate motif;DNA dependent Protein kinase substrate motif;PKA kinase substrate motif;PKC kinase substrate motif	biological regulation;cellular process;cellular response to stimulus;chemotaxis;establishment of localization;intracellular signal transduction;locomotion;metabolic process;positive regulation of catalytic activity;positive regulation of GTPase activity;positive regulation of hydrolase activity;positive regulation of molecular function;regulation of biological process;regulation of catabolic proc…	ATPase activity;ATPase activity, coupled;ATPase activity, coupled to movement of substances;binding;catalytic activity;enzyme activator activity;enzyme binding;enzyme regulator activity;GTPase activator activity;GTPase binding;GTPase regulator activity;hydrolase activity;hydrolase activity, acting on acid anhydrides;hydrolase activity, acting on acid anhydrides, in phosphorus-containing anhydride…	cell part;cytoplasmic part;cytosol;intracellular part;membrane	Pancreatic cancer;Pathways in cancer	+	CST;HTP				RalA-binding protein 1
S	593	1	Q08J23	NSUN2	tRNA (cytosine(34)-C(5))-methyltransferase	Q08J23(S593)	0.0494913	0.257131	0.0606051					-0.0317294	-0.112531	0.820264					0.764176	0.217479	0.0260379	+		+		-0.0102215	0.20964	N/A					___1	14-3-3 domain binding motif;Calmodulin-dependent protein kinase II substrate motif;Casein kinase II substrate motif;PKA kinase substrate motif;PKC kinase substrate motif	cell cycle phase;cell cycle process;cell division;cellular component organization;cellular component organization at cellular level;cellular component organization or biogenesis;cellular component organization or biogenesis at cellular level;cellular macromolecule metabolic process;cellular metabolic process;cellular nitrogen compound metabolic process;cellular process;macromolecule metabolic pro…	binding;catalytic activity;methyltransferase activity;nucleic acid binding;RNA binding;RNA methyltransferase activity;S-adenosylmethionine-dependent methyltransferase activity;transferase activity;transferase activity, transferring one-carbon groups;tRNA (cytosine) methyltransferase activity;tRNA (cytosine-5-)-methyltransferase activity;tRNA binding;tRNA methyltransferase activity	cell part;cytoplasm;cytoskeletal part;intracellular membrane-bounded organelle;intracellular non-membrane-bounded organelle;intracellular organelle;intracellular organelle part;intracellular part;membrane-bounded organelle;non-membrane-bounded organelle;nuclear part;nucleolus;nucleus;organelle;organelle part;spindle		+	HTP				tRNA (cytosine(34)-C(5))-methyltransferase
S	133	1	Q9UMY1	NOL7	Nucleolar protein 7	Q9UMY1(S133)	0.241718	0.171847	0.0432144					0.250232	0.388481	0.104785					0.27965	0.292193	0.0244913					0.213752	0.288299	0.0518152					___1	Cdc2 kinase substrate motif;CDK kinase substrate motif;CDK1,2,4,6 kinase substrate motif;ERK1,2 kinase substrate motif;Growth associated histone HI kinase substrate motif;GSK-3, ERK1, ERK2, CDK5 substrate motif;PKA kinase substrate motif;PKC kinase substrate motif;WW domain binding motif			cell part;cytoplasmic part;intracellular membrane-bounded organelle;intracellular non-membrane-bounded organelle;intracellular organelle;intracellular organelle part;intracellular part;membrane-bounded organelle;mitochondrion;non-membrane-bounded organelle;nuclear part;nucleolus;nucleus;organelle;organelle part		+	HTP				Nucleolar protein 7
S	15	0.847971	Q14166	TTLL12	Tubulin--tyrosine ligase-like protein 12	Q14166(S15)	-0.252412	-0.234291	0.0189319					-0.0507415	-0.113224	0.151645					-0.0716183	-0.211481	0.686176					-0.19959	-0.185896	0.000577494					___1		cellular macromolecule metabolic process;cellular metabolic process;cellular process;cellular protein metabolic process;macromolecule metabolic process;macromolecule modification;metabolic process;primary metabolic process;protein metabolic process;protein modification process				+	HTP				Tubulin--tyrosine ligase-like protein 12
S	16	0.862796	Q14166	TTLL12	Tubulin--tyrosine ligase-like protein 12	Q14166(S16)	-0.232515	-0.31901	0.0223316					-0.0507415	-0.126029	0.445981					-0.148786	-0.204805	0.431326					-0.130144	-0.0916329	0.046499					___1	Casein kinase I substrate motif;ERK1,2 kinase substrate motif;G protein-coupled receptor kinase 1 substrate motif;GSK-3, ERK1, ERK2, CDK5 substrate motif;MDC1 BRCT domain binding motif;PKA kinase substrate motif;PKC kinase substrate motif;Plk1 PBD domain binding motif;WW domain binding motif	cellular macromolecule metabolic process;cellular metabolic process;cellular process;cellular protein metabolic process;macromolecule metabolic process;macromolecule modification;metabolic process;primary metabolic process;protein metabolic process;protein modification process				+	HTP				Tubulin--tyrosine ligase-like protein 12
S	685	1	Q04759	PRKCQ	Protein kinase C theta type	Q04759(S685)	-0.0715262	-0.0468996	0.469646					0.024212	-0.19965	0.371467					0.65526	0.184471	0.00383755	+		+		1.44333	0.323261	0.0232209	+		+		___1		activation of immune response;antigen receptor-mediated signaling pathway;apoptosis;axon guidance;biological regulation;blood coagulation;cell activation;cell death;cell surface receptor linked signaling pathway;cellular component disassembly;cellular component disassembly at cellular level;cellular component disassembly involved in apoptosis;cellular component organization;cellular component org…	acid-amino acid ligase activity;adenyl nucleotide binding;adenyl ribonucleotide binding;ATP binding;binding;catalytic activity;cation binding;ion binding;kinase activity;ligase activity;ligase activity, forming carbon-nitrogen bonds;metal ion binding;nucleotide binding;phosphotransferase activity, alcohol group as acceptor;protein kinase activity;protein kinase C activity;protein serine/threonine…	cell part;cytoplasmic part;cytosol;immunological synapse;intracellular part;membrane;membrane part;plasma membrane;plasma membrane part	Tight junction;Vascular smooth muscle contraction	+	CST;HTP	Pkinase_C			Protein kinase C theta type
S	162	1	Q86T03	TMEM55B	Type 1 phosphatidylinositol 4,5-bisphosphate 4-phosphatase	Q86T03(S162)		N/A	N/A					0.891652	N/A	N/A					0.714575	0.0727232	N/A					1.42557	0.246712	0.00832769	+		+		___1	Casein kinase II substrate motif;ERK1,2 kinase substrate motif;GSK-3, ERK1, ERK2, CDK5 substrate motif;WW domain binding motif		catalytic activity;hydrolase activity	cell part;cytoplasmic part;endosomal part;endosome membrane;integral to membrane;intracellular organelle part;intracellular part;intrinsic to membrane;late endosome membrane;lysosomal membrane;membrane;membrane part;organelle membrane;organelle part;vacuolar membrane;vacuolar part		+	CST;HTP	Tmemb_55A			Type 1 phosphatidylinositol 4|5-bisphosphate 4-phosphatase
S	56	1	Q9Y5S9	RBM8A	RNA-binding protein 8A	Q9Y5S9(S56)	-0.0167455	-0.307323	0.265999					-0.312298	-0.173681	0.0247862					-0.444953	-0.254911	0.0123964					-0.209378	-0.294809	0.290165					___1	b-Adrenergic Receptor kinase substrate motif;Casein kinase I substrate motif;Casein kinase II substrate motif	biological regulation;biosynthetic process;catabolic process;cellular biosynthetic process;cellular catabolic process;cellular macromolecule biosynthetic process;cellular macromolecule catabolic process;cellular macromolecule metabolic process;cellular metabolic process;cellular nitrogen compound metabolic process;cellular process;establishment of localization;establishment of localization in cel…	binding;mRNA binding;nucleic acid binding;nucleotide binding;RNA binding	catalytic step 2 spliceosome;cell part;cytoplasm;cytoplasmic part;cytosol;exon-exon junction complex;intracellular membrane-bounded organelle;intracellular organelle;intracellular organelle part;intracellular part;macromolecular complex;membrane-bounded organelle;nuclear body;nuclear part;nuclear speck;nucleoplasm;nucleoplasm part;nucleus;organelle;organelle part;protein complex;ribonucleoprotein…	mRNA surveillance pathway;RNA transport;Spliceosome	+	CST;HTP				RNA-binding protein 8A
S	30	0.970335	Q9H410	DSN1	Kinetochore-associated protein DSN1 homolog	Q9H410(S30)	-0.028856	0.192687	0.886806					-0.16895	-0.641042	0.312647					-0.286128	0.123534	N/A					1.42482	-0.026411	0.0103829	+		+		___1	Casein kinase II substrate motif;ERK1,2 kinase substrate motif;GSK-3, ERK1, ERK2, CDK5 substrate motif;WW domain binding motif	biological regulation;cell cycle;cell cycle phase;cell cycle process;cell division;cellular component organization;cellular component organization at cellular level;cellular component organization or biogenesis;cellular component organization or biogenesis at cellular level;cellular process;cellular response to stimulus;chromosome segregation;intracellular signal transduction;mitosis;mitotic cell…		cell part;chromosomal part;cytoplasm;cytoplasmic part;cytosol;intracellular membrane-bounded organelle;intracellular organelle;intracellular organelle part;intracellular part;macromolecular complex;membrane-bounded organelle;MIS12/MIND type complex;nucleus;organelle;organelle part;protein complex		+	HTP				Kinetochore-associated protein DSN1 homolog
S	952	0.925115	Q14C86	GAPVD1	GTPase-activating protein and VPS9 domain-containing protein 1	Q14C86(S952)	-0.0964989	-0.285266	0.411716					-0.148113	-0.105892	0.0978411					-0.337357	-0.360157	0.0591174					-0.224202	-0.0914929	0.178415					___1	Casein kinase II substrate motif;DNA dependent Protein kinase substrate motif;G protein-coupled receptor kinase 1 substrate motif;GSK3 kinase substrate motif;MAPKAPK2 kinase substrate motif	biological regulation;cellular component organization;cellular component organization or biogenesis;cellular membrane organization;cellular process;cellular response to stimulus;endocytosis;establishment of localization;membrane invagination;membrane organization;positive regulation of catalytic activity;positive regulation of GTPase activity;positive regulation of hydrolase activity;positive reg…	binding;enzyme activator activity;enzyme regulator activity;GTPase activating protein binding;GTPase activator activity;GTPase regulator activity;guanyl-nucleotide exchange factor activity;nucleoside-triphosphatase regulator activity;protein binding	cell part;cytoplasmic part;cytosol;endosome;intracellular membrane-bounded organelle;intracellular organelle;intracellular part;membrane;membrane-bounded organelle;organelle		+	HTP				GTPase-activating protein and VPS9 domain-containing protein 1
S	143	0.999998	Q5JTV8	TOR1AIP1	Torsin-1A-interacting protein 1	Q5JTV8(S143)	-0.167563	-0.0584387	0.0158132					-0.167471	-0.128267	0.00418438					-0.0943203	0.0222475	0.02736					-0.262081	-0.0509939	0.107344					___1	DNA dependent Protein kinase substrate motif;ERK1,2 kinase substrate motif;G protein-coupled receptor kinase 1 substrate motif;GSK-3, ERK1, ERK2, CDK5 substrate motif;WW domain binding motif	biological regulation;cellular component organization;cellular component organization or biogenesis;cellular localization;cellular macromolecule localization;cellular membrane organization;cellular process;cellular protein localization;localization;macromolecule localization;membrane organization;nuclear membrane organization;positive regulation of ATPase activity;positive regulation of catalytic…	ATPase activator activity;ATPase binding;ATPase regulator activity;binding;cytoskeletal protein binding;enzyme activator activity;enzyme binding;enzyme regulator activity;nucleoside-triphosphatase regulator activity;protein binding	cell part;integral to membrane;intracellular membrane-bounded organelle;intracellular organelle;intracellular organelle part;intracellular part;intrinsic to membrane;membrane;membrane part;membrane-bounded organelle;nuclear inner membrane;nuclear membrane;nuclear part;nucleus;organelle;organelle inner membrane;organelle membrane;organelle part		+	CST;HTP;LTP				Torsin-1A-interacting protein 1
S	999	0.91643	Q9NWH9	SLTM	SAFB-like transcription modulator	Q9NWH9(S999)		N/A	N/A					-0.0448064	-0.0705558	0.113082					0.0049164	-0.0098172	0.911317					N/A	N/A	N/A					___1	Casein kinase II substrate motif;G protein-coupled receptor kinase 1 substrate motif;MDC1 BRCT domain binding motif;Plk1 PBD domain binding motif	apoptosis;biological regulation;biosynthetic process;cell death;cellular biosynthetic process;cellular macromolecule biosynthetic process;cellular macromolecule metabolic process;cellular metabolic process;cellular nitrogen compound metabolic process;cellular process;death;macromolecule biosynthetic process;macromolecule metabolic process;metabolic process;nitrogen compound metabolic process;nucl…	binding;nucleotide binding	cell part;intracellular organelle part;intracellular part;nuclear part;nucleoplasm;organelle part		+	HTP				SAFB-like transcription modulator
S	21	0.979402	Q9H6F5	CCDC86	Coiled-coil domain-containing protein 86	Q9H6F5(S21)	0.179638	0.0922074	N/A					-0.0666993	-0.0473533	N/A					0.0941009	-0.0714364	0.0826639					0.115965	0.247684	N/A					___1	b-Adrenergic Receptor kinase substrate motif;Casein kinase II substrate motif	viral reproduction		cell part;intracellular membrane-bounded organelle;intracellular non-membrane-bounded organelle;intracellular organelle;intracellular organelle part;intracellular part;membrane-bounded organelle;non-membrane-bounded organelle;nuclear part;nucleolus;nucleoplasm;nucleus;organelle;organelle part		+	CST;HTP				Coiled-coil domain-containing protein 86
S	718	0.999552	P40818	USP8	Ubiquitin carboxyl-terminal hydrolase 8	P40818(S718)	0.0608658	-0.0382287	0.0761253					0.131278	0.00216205	0.0138441					0.104546	0.0402865	0.254989					0.0710762	-0.0209112	0.668008					___1	14-3-3 domain binding motif;AMP-activated protein kinase substrate motif;Calmodulin-dependent protein kinase I substrate motif;Calmodulin-dependent protein kinase II substrate motif;Calmodulin-dependent protein kinase IV substrate motif;Casein kinase II substrate motif;Chk1 kinase substrate motif;PKA kinase substrate motif;PKC kinase substrate motif;Pyruvate dehydrogenase kinase substrate motif	biological regulation;catabolic process;cell cycle cytokinesis;cell cycle process;cell proliferation;cellular catabolic process;cellular component organization;cellular component organization at cellular level;cellular component organization or biogenesis;cellular component organization or biogenesis at cellular level;cellular macromolecule catabolic process;cellular macromolecule metabolic proce…	catalytic activity;cysteine-type endopeptidase activity;cysteine-type peptidase activity;endopeptidase activity;hydrolase activity;peptidase activity;peptidase activity, acting on L-amino acid peptides;small conjugating protein-specific protease activity;ubiquitin-specific protease activity	acrosomal vesicle;cell part;cytoplasm;cytoplasmic membrane-bounded vesicle;cytoplasmic part;cytoplasmic vesicle;cytosol;early endosome;endosomal part;endosome;extrinsic to endosome membrane;extrinsic to membrane;extrinsic to organelle membrane;extrinsic to plasma membrane;Golgi apparatus;intracellular membrane-bounded organelle;intracellular organelle;intracellular organelle part;intracellular pa…	Endocytosis	+	CST;HTP;LTP				Ubiquitin carboxyl-terminal hydrolase 8
S	1566	0.994146	Q14160	SCRIB	Protein scribble homolog	Q14160(S1566)	-0.444243	-0.481465	0.0574075					0.291957	-0.0537932	N/A					-0.364348	-0.394771	N/A					-0.81046	-0.475863	0.10271					___2	ERK1,2 kinase substrate motif;G protein-coupled receptor kinase 1 substrate motif;GSK-3, ERK1, ERK2, CDK5 substrate motif;PKA kinase substrate motif;PKC kinase substrate motif;WW domain binding motif	anatomical structure development;anatomical structure formation involved in morphogenesis;anatomical structure morphogenesis;apoptosis;apoptosis involved in morphogenesis;astrocyte cell migration;asymmetric protein localization;auditory receptor cell stereocilium organization;biological adhesion;biological regulation;cell adhesion;cell death;cell migration;cell motility;cell projection organizati…		adherens junction;anchoring junction;basolateral plasma membrane;cell junction;cell part;cell projection;cell-cell adherens junction;cell-cell junction;cytoplasmic part;extracellular membrane-bounded organelle;extracellular organelle;extracellular region part;extracellular vesicular exosome;intracellular organelle part;intracellular part;lamellipodium;macromolecular complex;membrane;membrane part…		+	CST;HTP				Protein scribble homolog
S	863	0.999999	Q8N122	RPTOR	Regulatory-associated protein of mTOR	Q8N122(S863)	-0.158251	-0.021923	0.0187158					-0.168073	-0.155585	0.0262512					-0.0107672	-0.134572	0.481978					-0.0505547	-0.138315	0.164241					___1	Casein kinase II substrate motif;ERK1,2 kinase substrate motif;GSK-3, ERK1, ERK2, CDK5 substrate motif;MAPKAPK2 kinase substrate motif;WW domain binding motif	biological regulation;biosynthetic process;cell communication;cell cycle arrest;cell cycle process;cell growth;cell surface receptor linked signaling pathway;cellular biosynthetic process;cellular component organization;cellular component organization or biogenesis;cellular macromolecule metabolic process;cellular metabolic process;cellular nitrogen compound metabolic process;cellular process;cel…	14-3-3 protein binding;5S rDNA binding;binding;DNA binding;enzyme binding;kinase binding;nucleic acid binding;protein binding;protein complex binding;protein kinase binding;rDNA binding;regulatory region DNA binding;regulatory region nucleic acid binding;RNA polymerase III regulatory region DNA binding;RNA polymerase III transcription factor binding;RNA polymerase III type 1 promoter DNA binding;…	cell body;cell part;cell projection;cytoplasm;cytoplasmic part;cytosol;dendrite;intracellular membrane-bounded organelle;intracellular organelle;intracellular organelle part;intracellular part;lysosomal membrane;lysosome;lytic vacuole;macromolecular complex;membrane;membrane-bounded organelle;neuron projection;neuronal cell body;nuclear part;nucleoplasm;organelle;organelle membrane;organelle part…	Insulin signaling pathway;mTOR signaling pathway	+	CST;HTP;LTP				Regulatory-associated protein of mTOR
S	863	0.999999	Q8N122	RPTOR	Regulatory-associated protein of mTOR	Q8N122(S863)	-0.0439867	0.336311	0.743196					-0.244972	-0.132386	0.0698441					-0.267422	-0.172515	0.0362205					-0.35107	0.136636	0.00873976					___2	Casein kinase II substrate motif;ERK1,2 kinase substrate motif;GSK-3, ERK1, ERK2, CDK5 substrate motif;MAPKAPK2 kinase substrate motif;WW domain binding motif	biological regulation;biosynthetic process;cell communication;cell cycle arrest;cell cycle process;cell growth;cell surface receptor linked signaling pathway;cellular biosynthetic process;cellular component organization;cellular component organization or biogenesis;cellular macromolecule metabolic process;cellular metabolic process;cellular nitrogen compound metabolic process;cellular process;cel…	14-3-3 protein binding;5S rDNA binding;binding;DNA binding;enzyme binding;kinase binding;nucleic acid binding;protein binding;protein complex binding;protein kinase binding;rDNA binding;regulatory region DNA binding;regulatory region nucleic acid binding;RNA polymerase III regulatory region DNA binding;RNA polymerase III transcription factor binding;RNA polymerase III type 1 promoter DNA binding;…	cell body;cell part;cell projection;cytoplasm;cytoplasmic part;cytosol;dendrite;intracellular membrane-bounded organelle;intracellular organelle;intracellular organelle part;intracellular part;lysosomal membrane;lysosome;lytic vacuole;macromolecular complex;membrane;membrane-bounded organelle;neuron projection;neuronal cell body;nuclear part;nucleoplasm;organelle;organelle membrane;organelle part…	Insulin signaling pathway;mTOR signaling pathway	+	CST;HTP;LTP				Regulatory-associated protein of mTOR
S	80	0.999723	Q14103	HNRNPD	Heterogeneous nuclear ribonucleoprotein D0	Q14103(S80)	0.252656	-0.521287	0.135346					-0.00649231	-0.0396069	N/A					-0.180152	0.185105	N/A					-1.10796	-0.951624	N/A					___1	Casein kinase I substrate motif;Casein kinase II substrate motif;G protein-coupled receptor kinase 1 substrate motif	biological regulation;biosynthetic process;catabolic process;cellular biosynthetic process;cellular catabolic process;cellular macromolecule biosynthetic process;cellular macromolecule catabolic process;cellular macromolecule metabolic process;cellular metabolic process;cellular nitrogen compound metabolic process;cellular process;gene expression;macromolecule biosynthetic process;macromolecule c…	binding;DNA binding;nucleic acid binding;nucleotide binding;RNA binding;sequence-specific DNA binding;telomeric DNA binding	cell part;cytoplasmic part;cytosol;extracellular membrane-bounded organelle;extracellular organelle;extracellular region part;extracellular vesicular exosome;intracellular membrane-bounded organelle;intracellular organelle;intracellular organelle part;intracellular part;macromolecular complex;membrane-bounded organelle;membrane-bounded vesicle;nuclear part;nucleoplasm;nucleus;organelle;organelle …		+	CST;HTP				Heterogeneous nuclear ribonucleoprotein D0
S	80	0.999723	Q14103	HNRNPD	Heterogeneous nuclear ribonucleoprotein D0	Q14103(S80)		N/A	N/A					0.226755	0.0289935	0.629778					0.119954	0.202637	N/A					0.0696572	-0.493707	0.103361					___2	Casein kinase I substrate motif;Casein kinase II substrate motif;G protein-coupled receptor kinase 1 substrate motif	biological regulation;biosynthetic process;catabolic process;cellular biosynthetic process;cellular catabolic process;cellular macromolecule biosynthetic process;cellular macromolecule catabolic process;cellular macromolecule metabolic process;cellular metabolic process;cellular nitrogen compound metabolic process;cellular process;gene expression;macromolecule biosynthetic process;macromolecule c…	binding;DNA binding;nucleic acid binding;nucleotide binding;RNA binding;sequence-specific DNA binding;telomeric DNA binding	cell part;cytoplasmic part;cytosol;extracellular membrane-bounded organelle;extracellular organelle;extracellular region part;extracellular vesicular exosome;intracellular membrane-bounded organelle;intracellular organelle;intracellular organelle part;intracellular part;macromolecular complex;membrane-bounded organelle;membrane-bounded vesicle;nuclear part;nucleoplasm;nucleus;organelle;organelle …		+	CST;HTP				Heterogeneous nuclear ribonucleoprotein D0
S	446	0.988762	P15056	BRAF	Serine/threonine-protein kinase B-raf	P15056(S446)	-0.121424	-0.264409	0.138818					-0.338725	-0.167969	0.925687					0.13829	0.0472592	0.28433					-0.0871969	-0.0778783	0.301486					___1	14-3-3 domain binding motif;b-Adrenergic Receptor kinase substrate motif;Calmodulin-dependent protein kinase II substrate motif;Calmodulin-dependent protein kinase IV substrate motif;Casein kinase II substrate motif;Chk1 kinase substrate motif;PAK2 kinase substrate motif;PKA kinase substrate motif;PKC epsilon kinase substrate motif;PKC kinase substrate motif;Pyruvate dehydrogenase kinase substrat…	activation of MAPKK activity;activation of protein kinase activity;alpha-beta T cell activation;alpha-beta T cell differentiation;anatomical structure morphogenesis;associative learning;behavior;biological regulation;carbohydrate transport;CD4-positive, alpha-beta T cell activation;CD4-positive, alpha-beta T cell differentiation;cell activation;cell communication;cell differentiation;cell surface…	adenyl nucleotide binding;adenyl ribonucleotide binding;ATP binding;binding;calcium ion binding;catalytic activity;cation binding;identical protein binding;ion binding;kinase activity;MAP kinase kinase kinase activity;metal ion binding;molecular transducer activity;nucleotide binding;phosphotransferase activity, alcohol group as acceptor;protein binding;protein kinase activity;protein serine/thre…	cell body;cell part;cell projection;cytoplasmic part;cytosol;intracellular membrane-bounded organelle;intracellular organelle;intracellular part;membrane;membrane-bounded organelle;mitochondrion;neuron projection;nucleus;organelle;plasma membrane	Acute myeloid leukemia;Bladder cancer;Chemokine signaling pathway;Chronic myeloid leukemia;Colorectal cancer;Endometrial cancer;ErbB signaling pathway;Focal adhesion;Glioma;Hepatitis C;Insulin signaling pathway;Long-term depression;Long-term potentiation;MAPK signaling pathway;Melanoma;mTOR signaling pathway;Natural killer cell mediated cytotoxicity;Neurotrophin signaling pathway;Non-small cell l…	+	CST;HTP;LTP				Serine/threonine-protein kinase B-raf
S	432	0.999999	P32519	ELF1	ETS-related transcription factor Elf-1	P32519(S432)	-0.603446	-0.939377	0.0156864		+			-0.233854	-0.379977	0.199551					-0.303146	-0.299092	0.219958					-1.02409	-0.414557	N/A					___1	ERK1,2 kinase substrate motif;Growth associated histone HI kinase substrate motif;GSK-3, ERK1, ERK2, CDK5 substrate motif;PKA kinase substrate motif;PKC kinase substrate motif;WW domain binding motif	biological regulation;biosynthetic process;cell differentiation;cellular biosynthetic process;cellular developmental process;cellular macromolecule biosynthetic process;cellular macromolecule metabolic process;cellular metabolic process;cellular nitrogen compound metabolic process;cellular process;developmental process;macromolecule biosynthetic process;macromolecule metabolic process;metabolic p…	binding;core promoter proximal region DNA binding;core promoter proximal region sequence-specific DNA binding;DNA binding;nucleic acid binding;nucleic acid binding transcription factor activity;regulatory region DNA binding;regulatory region nucleic acid binding;RNA polymerase II core promoter proximal region sequence-specific DNA binding;RNA polymerase II core promoter proximal region sequence-s…	cell part;intracellular membrane-bounded organelle;intracellular organelle;intracellular organelle part;intracellular part;membrane-bounded organelle;nuclear part;nucleoplasm;nucleus;organelle;organelle part		+	CST;HTP				ETS-related transcription factor Elf-1
S	181	0.999998	O96013	PAK4	Serine/threonine-protein kinase PAK 4	O96013(S181)	-0.05426	-0.122491	0.223926					-0.072361	-0.200901	0.287713					-0.0190871	-0.183146	0.663398					-0.0270415	-0.0796405	0.321981					___1	14-3-3 domain binding motif;Calmodulin-dependent protein kinase II substrate motif;Casein kinase II substrate motif;MAPKAPK2 kinase substrate motif;PKA kinase substrate motif;PKC kinase substrate motif;Pyruvate dehydrogenase kinase substrate motif	actin cytoskeleton organization;actin filament-based process;activation of protein kinase activity;apoptosis;biological regulation;cell cycle;cell death;cell growth;cell migration;cell motility;cell proliferation;cellular component movement;cellular component organization;cellular component organization at cellular level;cellular component organization or biogenesis;cellular component organizatio…	adenyl nucleotide binding;adenyl ribonucleotide binding;ATP binding;binding;catalytic activity;enzyme binding;GTPase binding;kinase activity;nucleotide binding;phosphotransferase activity, alcohol group as acceptor;protein binding;protein kinase activity;protein serine/threonine kinase activity;purine nucleotide binding;purine ribonucleoside triphosphate binding;purine ribonucleotide binding;Rac …	adherens junction;anchoring junction;cell junction;cell part;cell-substrate adherens junction;cell-substrate junction;cytoplasmic part;focal adhesion;Golgi apparatus;intracellular membrane-bounded organelle;intracellular organelle;intracellular part;membrane-bounded organelle;organelle	Axon guidance;ErbB signaling pathway;Focal adhesion;Regulation of actin cytoskeleton;Renal cell carcinoma;T cell receptor signaling pathway	+	CST;HTP				Serine/threonine-protein kinase PAK 4
S	95	0.85476	Q9H4L7	SMARCAD1	SWI/SNF-related matrix-associated actin-dependent regulator of chromatin subfamily A containing DEAD/H box 1	Q9H4L7(S95)	-0.214045	0.315943	0.561747					-0.0567408	0.182575	0.696146					0.0884722	0.166279	0.413893					0.471448	0.159629	N/A					___2	Casein kinase II substrate motif	ATP-dependent chromatin remodeling;biological regulation;catabolic process;cell cycle process;cellular catabolic process;cellular component assembly;cellular component organization;cellular component organization at cellular level;cellular component organization or biogenesis;cellular component organization or biogenesis at cellular level;cellular macromolecule catabolic process;cellular macromol…	adenyl nucleotide binding;adenyl ribonucleotide binding;ATP binding;binding;catalytic activity;DNA binding;helicase activity;hydrolase activity;hydrolase activity, acting on acid anhydrides;hydrolase activity, acting on acid anhydrides, in phosphorus-containing anhydrides;nucleic acid binding;nucleoside-triphosphatase activity;nucleotide binding;purine nucleotide binding;purine ribonucleoside tri…	cell part;chromatin;chromosomal part;heterochromatin;intracellular organelle part;intracellular part;nuclear chromosome part;nuclear matrix;nuclear part;nuclear replication fork;nucleoplasm;organelle part;replication fork;site of double-strand break		+	CST;HTP				SWI/SNF-related matrix-associated actin-dependent regulator of chromatin subfamily A containing DEAD/H box 1
S	7	1	Q99733	NAP1L4	Nucleosome assembly protein 1-like 4	Q99733(S7)	0.0597128	-0.227525	0.160386					0.00996305	-0.176677	0.988632					-0.0296696	-0.167511	0.569884					-0.23279	-0.380896	0.106322					___2	G protein-coupled receptor kinase 1 substrate motif	cellular component assembly;cellular component assembly at cellular level;cellular component organization;cellular component organization at cellular level;cellular component organization or biogenesis;cellular component organization or biogenesis at cellular level;cellular macromolecular complex assembly;cellular macromolecular complex subunit organization;cellular process;chromatin organization…	binding;protein binding;unfolded protein binding	cell part;cytoplasm;intracellular membrane-bounded organelle;intracellular organelle;intracellular part;membrane-bounded organelle;nucleus;organelle		+	HTP				Nucleosome assembly protein 1-like 4
S	338	0.999942	Q9HCN4	GPN1	GPN-loop GTPase 1	Q9HCN4(S338)	-0.295748	-0.742754	0.236138					-0.181166	-0.200017	0.00997136					0.154191	-0.355983	0.493387					N/A	N/A	N/A					___1	b-Adrenergic Receptor kinase substrate motif;Casein kinase I substrate motif;Casein kinase II substrate motif;Pyruvate dehydrogenase kinase substrate motif		binding;catalytic activity;GTP binding;GTPase activity;guanyl nucleotide binding;guanyl ribonucleotide binding;hydrolase activity;hydrolase activity, acting on acid anhydrides;hydrolase activity, acting on acid anhydrides, in phosphorus-containing anhydrides;nucleoside-triphosphatase activity;nucleotide binding;purine nucleotide binding;purine ribonucleoside triphosphate binding;purine ribonucleo…	cell part;cytoplasm;intracellular membrane-bounded organelle;intracellular organelle;intracellular part;membrane-bounded organelle;nucleus;organelle		+	CST;HTP				GPN-loop GTPase 1
S	172	0.996492	Q86VQ1	GLCCI1	Glucocorticoid-induced transcript 1 protein	Q86VQ1(S172)	-0.338615	-0.228368	0.0136201					-0.011142	-0.278373	0.865164					-0.162622	0.095587	0.163867					-0.285812	-0.0957278	0.157603					___1	14-3-3 domain binding motif;AMP-activated protein kinase substrate motif;Calmodulin-dependent protein kinase I substrate motif;Calmodulin-dependent protein kinase II alpha substrate motif;Calmodulin-dependent protein kinase II substrate motif;Calmodulin-dependent protein kinase IV substrate motif;Casein kinase II substrate motif;Chk1 kinase substrate motif;Doublecortin kinase-1 kinase substrate m…			cell part;cytoplasm;intracellular part		+	CST;HTP	FAM117			Glucocorticoid-induced transcript 1 protein
S	474	1	O96013	PAK4	Serine/threonine-protein kinase PAK 4	O96013(S474)	0.110355	-0.0178921	0.273791					0.130931	0.0418037	0.577188					0.067501	0.0287106	0.550194					0.0763966	0.203845	0.165946					___1	14-3-3 domain binding motif;Aurora-A kinase substrate motif;Calmodulin-dependent protein kinase II alpha substrate motif;Calmodulin-dependent protein kinase II substrate motif;Calmodulin-dependent protein kinase IV substrate motif;Chk1 kinase substrate motif;G protein-coupled receptor kinase 1 substrate motif;PAK2 kinase substrate motif;Phosphorylase kinase substrate motif;PKA kinase substrate mo…	actin cytoskeleton organization;actin filament-based process;activation of protein kinase activity;apoptosis;biological regulation;cell cycle;cell death;cell growth;cell migration;cell motility;cell proliferation;cellular component movement;cellular component organization;cellular component organization at cellular level;cellular component organization or biogenesis;cellular component organizatio…	adenyl nucleotide binding;adenyl ribonucleotide binding;ATP binding;binding;catalytic activity;enzyme binding;GTPase binding;kinase activity;nucleotide binding;phosphotransferase activity, alcohol group as acceptor;protein binding;protein kinase activity;protein serine/threonine kinase activity;purine nucleotide binding;purine ribonucleoside triphosphate binding;purine ribonucleotide binding;Rac …	adherens junction;anchoring junction;cell junction;cell part;cell-substrate adherens junction;cell-substrate junction;cytoplasmic part;focal adhesion;Golgi apparatus;intracellular membrane-bounded organelle;intracellular organelle;intracellular part;membrane-bounded organelle;organelle	Axon guidance;ErbB signaling pathway;Focal adhesion;Regulation of actin cytoskeleton;Renal cell carcinoma;T cell receptor signaling pathway	+	CST;HTP;LTP	Pkinase			Serine/threonine-protein kinase PAK 4
S	36	1	O00559	EBAG9	Receptor-binding cancer antigen expressed on SiSo cells	O00559(S36)	0.0403494	-0.0108252	0.156163					0.0306392	0.059978	0.100073					0.0600193	0.111835	0.0140713					0.344179	0.123917	0.00051727					___1	14-3-3 domain binding motif;Akt kinase substrate motif;Calmodulin-dependent protein kinase II substrate motif;MAPKAPK1 kinase substrate motif;PKA kinase substrate motif;PKC epsilon kinase substrate motif;PKC kinase substrate motif	biological regulation;regulation of biological process;regulation of cell growth;regulation of cellular component organization;regulation of cellular process;regulation of growth	apoptotic protease activator activity;enzyme activator activity;enzyme regulator activity;peptidase activator activity;peptidase regulator activity	adherens junction;anchoring junction;cell junction;cell part;cell-substrate adherens junction;cell-substrate junction;cytoplasmic membrane-bounded vesicle;cytoplasmic part;cytoplasmic vesicle;focal adhesion;Golgi apparatus;Golgi apparatus part;Golgi membrane;integral to membrane;intracellular membrane-bounded organelle;intracellular organelle;intracellular organelle part;intracellular part;intrin…		+	CST;HTP				Receptor-binding cancer antigen expressed on SiSo cells
S	278	1	Q6IQ49	SDE2	Protein SDE2 homolog	Q6IQ49(S278)	-0.153704	-0.11745	0.290377					-0.150739	-0.156153	0.164112					-0.175459	-0.174814	0.052562					-0.104903	-0.0938015	0.132294					___1	Casein kinase I substrate motif;Casein kinase II substrate motif;ERK1,2 kinase substrate motif;GSK-3, ERK1, ERK2, CDK5 substrate motif;WW domain binding motif					+	HTP				Protein SDE2 homolog
S	873	0.999247	O75448	MED24	Mediator of RNA polymerase II transcription subunit 24	O75448(S873)	-0.178861	-0.198957	0.0212004					-0.180741	-0.263092	0.0627186					-0.0949264	-0.207328	0.198376					-0.114891	0.0346285	0.412251					___1	Casein kinase II substrate motif;ERK1,2 kinase substrate motif;GSK-3, ERK1, ERK2, CDK5 substrate motif;MDC1 BRCT domain binding motif;Plk1 PBD domain binding motif;Pyruvate dehydrogenase kinase substrate motif;WW domain binding motif	androgen receptor signaling pathway;biological regulation;biosynthetic process;cellular biosynthetic process;cellular component assembly;cellular component organization;cellular component organization or biogenesis;cellular macromolecule metabolic process;cellular metabolic process;cellular nitrogen compound metabolic process;cellular process;cellular response to stimulus;developmental process;ge…	acetyltransferase activity;binding;catalytic activity;histone acetyltransferase activity;hormone receptor binding;ligand-dependent nuclear receptor transcription coactivator activity;lysine N-acetyltransferase activity;N-acetyltransferase activity;N-acyltransferase activity;nuclear hormone receptor binding;protein binding;protein binding transcription factor activity;receptor activity;receptor bi…	cell part;intracellular membrane-bounded organelle;intracellular organelle;intracellular organelle part;intracellular part;macromolecular complex;mediator complex;membrane-bounded organelle;nuclear part;nucleoplasm;nucleoplasm part;nucleus;organelle;organelle part;protein complex		+	CST;HTP	Med24_N			Mediator of RNA polymerase II transcription subunit 24
S	453	1	Q8IU81	IRF2BP1	Interferon regulatory factor 2-binding protein 1	Q8IU81(S453)	-0.0279377	-0.12213	0.857543					-0.134351	-0.553393	0.338063					-0.102624	-0.390993	0.25264					-0.290797	-0.0889495	0.0212883					___1	ERK1,2 kinase substrate motif;G protein-coupled receptor kinase 1 substrate motif;GSK3 kinase substrate motif;GSK-3, ERK1, ERK2, CDK5 substrate motif;WW domain binding motif	biological regulation;biosynthetic process;cellular biosynthetic process;cellular macromolecule biosynthetic process;cellular macromolecule metabolic process;cellular metabolic process;cellular nitrogen compound metabolic process;cellular process;macromolecule biosynthetic process;macromolecule metabolic process;metabolic process;nitrogen compound metabolic process;nucleic acid metabolic process;…	binding;catalytic activity;cation binding;ion binding;ligase activity;metal ion binding	aggresome;cell part;inclusion body;intracellular membrane-bounded organelle;intracellular organelle;intracellular organelle part;intracellular part;membrane-bounded organelle;nuclear part;nucleoplasm;organelle;organelle part		+	CST;HTP				Interferon regulatory factor 2-binding protein 1
S	98	0.796951	Q9H4L7	SMARCAD1	SWI/SNF-related matrix-associated actin-dependent regulator of chromatin subfamily A containing DEAD/H box 1	Q9H4L7(S98)	-0.214045	0.315943	0.561747					-0.0567408	0.182575	0.696146					0.0884722	0.166279	0.413893					0.471448	0.159629	N/A					___2	b-Adrenergic Receptor kinase substrate motif;G protein-coupled receptor kinase 1 substrate motif	ATP-dependent chromatin remodeling;biological regulation;catabolic process;cell cycle process;cellular catabolic process;cellular component assembly;cellular component organization;cellular component organization at cellular level;cellular component organization or biogenesis;cellular component organization or biogenesis at cellular level;cellular macromolecule catabolic process;cellular macromol…	adenyl nucleotide binding;adenyl ribonucleotide binding;ATP binding;binding;catalytic activity;DNA binding;helicase activity;hydrolase activity;hydrolase activity, acting on acid anhydrides;hydrolase activity, acting on acid anhydrides, in phosphorus-containing anhydrides;nucleic acid binding;nucleoside-triphosphatase activity;nucleotide binding;purine nucleotide binding;purine ribonucleoside tri…	cell part;chromatin;chromosomal part;heterochromatin;intracellular organelle part;intracellular part;nuclear chromosome part;nuclear matrix;nuclear part;nuclear replication fork;nucleoplasm;organelle part;replication fork;site of double-strand break		+	HTP				SWI/SNF-related matrix-associated actin-dependent regulator of chromatin subfamily A containing DEAD/H box 1
S	1318	0.999995	Q9UQ35	SRRM2	Serine/arginine repetitive matrix protein 2	Q9UQ35(S1318)	-0.215111	-0.171498	0.0453818					-0.093418	-0.0975358	0.279147					-0.113957	-0.0794018	0.366881					-0.150641	-0.243711	0.0252067					___2	Casein kinase II substrate motif;PKA kinase substrate motif;PKC kinase substrate motif	cellular macromolecule metabolic process;cellular metabolic process;cellular nitrogen compound metabolic process;cellular process;macromolecule metabolic process;metabolic process;mRNA metabolic process;mRNA processing;nitrogen compound metabolic process;nuclear mRNA splicing, via spliceosome;nucleic acid metabolic process;nucleobase-containing compound metabolic process;primary metabolic process…	binding;C2H2 zinc finger domain binding;protein binding;protein domain specific binding;protein N-terminus binding	Cajal body;catalytic step 2 spliceosome;cell part;intracellular organelle part;intracellular part;macromolecular complex;nuclear body;nuclear part;nuclear speck;nucleoplasm;nucleoplasm part;organelle part;ribonucleoprotein complex;spliceosomal complex		+	CST;HTP				Serine/arginine repetitive matrix protein 2		Ser-rich
S	188	0.998142	Q15366	PCBP2	Poly(rC)-binding protein 2	Q15366(S188)	0.122186	0.0253073	0.477882					-0.282042	-0.0688064	0.0853664					-0.322036	-0.0147036	0.132345					-0.440967	-0.12388	0.000776393					___1	MDC1 BRCT domain binding motif;PKA kinase substrate motif;PKC kinase substrate motif;Plk1 PBD domain binding motif	biological regulation;catabolic process;cellular catabolic process;cellular macromolecule catabolic process;cellular macromolecule metabolic process;cellular metabolic process;cellular nitrogen compound metabolic process;cellular process;defense response;defense response to virus;gene expression;immune effector process;immune response;immune system process;innate immune response;macromolecule cat…	binding;DNA binding;enzyme binding;nucleic acid binding;protein binding;RNA binding;ubiquitin protein ligase binding	adherens junction;anchoring junction;cell junction;cell part;cell-substrate adherens junction;cell-substrate junction;cytoplasm;cytoplasmic part;cytosol;extracellular membrane-bounded organelle;extracellular organelle;extracellular region part;extracellular vesicular exosome;focal adhesion;intracellular membrane-bounded organelle;intracellular organelle;intracellular organelle part;intracellular …		+	CST;HTP				Poly(rC)-binding protein 2
S	187	0.816676	Q15366	PCBP2	Poly(rC)-binding protein 2	Q15366(S187)	0.0350608	-0.101985	0.579551					-0.0151118	-0.143883	0.908016					-0.167053	-0.149105	0.0845076					-0.263823	-0.00865465	0.463364					___1	Casein kinase II substrate motif;DNA dependent Protein kinase substrate motif;PKA kinase substrate motif;PKC kinase substrate motif	biological regulation;catabolic process;cellular catabolic process;cellular macromolecule catabolic process;cellular macromolecule metabolic process;cellular metabolic process;cellular nitrogen compound metabolic process;cellular process;defense response;defense response to virus;gene expression;immune effector process;immune response;immune system process;innate immune response;macromolecule cat…	binding;DNA binding;enzyme binding;nucleic acid binding;protein binding;RNA binding;ubiquitin protein ligase binding	adherens junction;anchoring junction;cell junction;cell part;cell-substrate adherens junction;cell-substrate junction;cytoplasm;cytoplasmic part;cytosol;extracellular membrane-bounded organelle;extracellular organelle;extracellular region part;extracellular vesicular exosome;focal adhesion;intracellular membrane-bounded organelle;intracellular organelle;intracellular organelle part;intracellular …		+	CST;HTP				Poly(rC)-binding protein 2
S	1289	0.999503	Q9HAW4	CLSPN	Claspin	Q9HAW4(S1289)	0.00805652	-0.0364075	0.863579					0.215244	0.0292761	0.048202					0.171335	0.139077	0.156162					-0.145149	-0.0280783	0.180987					___1	Cdc2 kinase substrate motif;CDK kinase substrate motif;CDK1,2,4,6 kinase substrate motif;ERK1,2 kinase substrate motif;G protein-coupled receptor kinase 1 substrate motif;GSK-3, ERK1, ERK2, CDK5 substrate motif;WW domain binding motif	activation of protein kinase activity;apoptosis;biological regulation;biosynthetic process;cell cycle checkpoint;cell death;cellular biosynthetic process;cellular component disassembly;cellular component disassembly at cellular level;cellular component disassembly involved in apoptosis;cellular component organization;cellular component organization at cellular level;cellular component organizatio…	anaphase-promoting complex binding;binding;DNA binding;nucleic acid binding;protein binding;protein complex binding	cell part;intracellular organelle part;intracellular part;nuclear part;nucleoplasm;organelle part		+	CST;HTP				Claspin
S	12	1	P78345	RPP38	Ribonuclease P protein subunit p38	P78345(S12)	-0.408584	0.103704	0.0840345					-0.810663	-0.271357	N/A					0.607168	0.708346	0.0642598					-0.112334	-0.0381693	0.370239					___1	G protein-coupled receptor kinase 1 substrate motif;PKA kinase substrate motif;PKC kinase substrate motif	cellular macromolecule metabolic process;cellular metabolic process;cellular nitrogen compound metabolic process;cellular process;macromolecule metabolic process;metabolic process;ncRNA metabolic process;ncRNA processing;nitrogen compound metabolic process;nucleic acid metabolic process;nucleobase-containing compound metabolic process;primary metabolic process;RNA metabolic process;RNA processing…	catalytic activity;endonuclease activity;endonuclease activity, active with either ribo- or deoxyribonucleic acids and producing 5'-phosphomonoesters;endoribonuclease activity;endoribonuclease activity, producing 5'-phosphomonoesters;hydrolase activity;hydrolase activity, acting on ester bonds;nuclease activity;ribonuclease activity;ribonuclease P activity;tRNA-specific ribonuclease activity	cell part;intracellular membrane-bounded organelle;intracellular organelle;intracellular organelle part;intracellular part;macromolecular complex;membrane-bounded organelle;multimeric ribonuclease P complex;nuclear part;nucleolar part;nucleolar ribonuclease P complex;nucleus;organelle;organelle part;ribonuclease P complex;ribonucleoprotein complex	Ribosome biogenesis in eukaryotes;RNA transport	+	HTP				Ribonuclease P protein subunit p38
S	1106	1	P11388	TOP2A	DNA topoisomerase 2-alpha	P11388(S1106)	-0.353708	-0.457673	0.112954					-0.436139	-0.519218	0.117432					-0.0714145	-0.54443	0.800418					0.188401	0.141825	0.86225					___1	b-Adrenergic Receptor kinase substrate motif;Casein kinase II substrate motif	apoptotic chromosome condensation;biological regulation;cell cycle;cell cycle process;cell differentiation;cell division;cellular component organization;cellular component organization at cellular level;cellular component organization or biogenesis;cellular component organization or biogenesis at cellular level;cellular developmental process;cellular macromolecule metabolic process;cellular metab…	adenyl nucleotide binding;adenyl ribonucleotide binding;ATP binding;ATPase activity;ATPase activity, coupled;binding;catalytic activity;cation binding;chromatin binding;DNA bending activity;DNA binding;DNA topoisomerase (ATP-hydrolyzing) activity;DNA topoisomerase activity;DNA-dependent ATPase activity;drug binding;enzyme binding;histone deacetylase binding;hydrolase activity;hydrolase activity, …	cell part;chromosome;condensed chromosome;cytoplasm;DNA topoisomerase complex (ATP-hydrolyzing);intracellular membrane-bounded organelle;intracellular non-membrane-bounded organelle;intracellular organelle;intracellular organelle part;intracellular part;macromolecular complex;membrane-bounded organelle;non-membrane-bounded organelle;nuclear part;nucleolus;nucleoplasm;nucleus;organelle;organelle p…		+	HTP;LTP	DNA_topoisoIV			DNA topoisomerase 2-alpha
S	17	0.999578	P60468	SEC61B	Protein transport protein Sec61 subunit beta	P60468(S17)	-0.0456529	-0.0234719	0.349908					-0.0970129	-0.063712	0.00727191					0.0001317	-0.0148291	0.547563					0.0837916	0.0380122	0.00738116					___1	Casein kinase II substrate motif;Cdc2 kinase substrate motif;CDK kinase substrate motif;CDK1,2,4,6 kinase substrate motif;ERK1,2 kinase substrate motif;G protein-coupled receptor kinase 1 substrate motif;Growth associated histone HI kinase substrate motif;GSK-3, ERK1, ERK2, CDK5 substrate motif;MAPKAPK2 kinase substrate motif;WW domain binding motif	antigen processing and presentation;antigen processing and presentation of exogenous antigen;antigen processing and presentation of exogenous peptide antigen;antigen processing and presentation of exogenous peptide antigen via MHC class I;antigen processing and presentation of exogenous peptide antigen via MHC class I, TAP-dependent;antigen processing and presentation of peptide antigen;antigen p…	binding;epidermal growth factor binding;growth factor binding;hormone binding;protein binding	cell part;cytoplasmic part;cytosol;endoplasmic reticulum;endoplasmic reticulum membrane;endoplasmic reticulum part;endoplasmic reticulum Sec complex;integral to membrane;intracellular membrane-bounded organelle;intracellular organelle;intracellular organelle part;intracellular part;intrinsic to membrane;macromolecular complex;membrane;membrane part;membrane-bounded organelle;organelle;organelle m…	Phagosome;Protein export;Protein processing in endoplasmic reticulum;Vibrio cholerae infection	+	CST;HTP				Protein transport protein Sec61 subunit beta
S	47	0.999997	Q9H6F5	CCDC86	Coiled-coil domain-containing protein 86	Q9H6F5(S47)	-0.200784	-0.238236	0.00169176					-0.228993	-0.164432	0.000112984					-0.22315	-0.220052	0.00147217					-0.0953557	-0.222986	0.448372					___1	Casein kinase I substrate motif;Casein kinase II substrate motif;ERK1,2 kinase substrate motif;GSK-3, ERK1, ERK2, CDK5 substrate motif;WW domain binding motif	viral reproduction		cell part;intracellular membrane-bounded organelle;intracellular non-membrane-bounded organelle;intracellular organelle;intracellular organelle part;intracellular part;membrane-bounded organelle;non-membrane-bounded organelle;nuclear part;nucleolus;nucleoplasm;nucleus;organelle;organelle part		+	CST;HTP				Coiled-coil domain-containing protein 86		Pro-rich
S	17	0.999578	P60468	SEC61B	Protein transport protein Sec61 subunit beta	P60468(S17)	0.474881	-0.0500345	0.447761					0.245496	0.819096	N/A					-0.324256	0.042084	0.0465288					0.168899	0.15782	0.743577					___2	Casein kinase II substrate motif;Cdc2 kinase substrate motif;CDK kinase substrate motif;CDK1,2,4,6 kinase substrate motif;ERK1,2 kinase substrate motif;G protein-coupled receptor kinase 1 substrate motif;Growth associated histone HI kinase substrate motif;GSK-3, ERK1, ERK2, CDK5 substrate motif;MAPKAPK2 kinase substrate motif;WW domain binding motif	antigen processing and presentation;antigen processing and presentation of exogenous antigen;antigen processing and presentation of exogenous peptide antigen;antigen processing and presentation of exogenous peptide antigen via MHC class I;antigen processing and presentation of exogenous peptide antigen via MHC class I, TAP-dependent;antigen processing and presentation of peptide antigen;antigen p…	binding;epidermal growth factor binding;growth factor binding;hormone binding;protein binding	cell part;cytoplasmic part;cytosol;endoplasmic reticulum;endoplasmic reticulum membrane;endoplasmic reticulum part;endoplasmic reticulum Sec complex;integral to membrane;intracellular membrane-bounded organelle;intracellular organelle;intracellular organelle part;intracellular part;intrinsic to membrane;macromolecular complex;membrane;membrane part;membrane-bounded organelle;organelle;organelle m…	Phagosome;Protein export;Protein processing in endoplasmic reticulum;Vibrio cholerae infection	+	CST;HTP				Protein transport protein Sec61 subunit beta
S	171	0.999992	P55327	TPD52	Tumor protein D52	P55327(S171)	0.106964	-0.257533	0.377831					-0.00615901	0.0795658	0.539386					0.834813	0.233155	0.00489623	+		+		1.41549	-0.209295	0.0196723	+		+		___1	Casein kinase II substrate motif;ERK1,2 kinase substrate motif;GSK-3, ERK1, ERK2, CDK5 substrate motif;PKA kinase substrate motif;PKC kinase substrate motif;WW domain binding motif	anatomical structure morphogenesis;B cell activation;B cell differentiation;cell activation;cell differentiation;cellular developmental process;cellular process;developmental process;establishment of localization;immune system process;leukocyte activation;leukocyte differentiation;lymphocyte activation;lymphocyte differentiation;secretion;transport	binding;calcium ion binding;cation binding;identical protein binding;ion binding;metal ion binding;protein binding;protein dimerization activity;protein heterodimerization activity;protein homodimerization activity	cell part;cytoplasm;cytoplasmic part;endoplasmic reticulum;intracellular membrane-bounded organelle;intracellular organelle;intracellular part;membrane-bounded organelle;organelle;perinuclear region of cytoplasm		+	CST;HTP	TPD52			Tumor protein D52
S	94	0.998505	Q53EL6	PDCD4	Programmed cell death protein 4	Q53EL6(S94)	-0.20558	0.145351	0.138052					-0.25222	0.17842	0.084836					-0.249502	0.171131	0.030772					-0.0120098	0.217727	0.483502					___1	ERK1,2 kinase substrate motif;Growth associated histone HI kinase substrate motif;GSK-3, ERK1, ERK2, CDK5 substrate motif;PKA kinase substrate motif;PKC kinase substrate motif;WW domain binding motif	aging;apoptosis;biological regulation;cell aging;cell death;cellular process;death;developmental process;negative regulation of biological process;negative regulation of biosynthetic process;negative regulation of catalytic activity;negative regulation of cell cycle;negative regulation of cellular biosynthetic process;negative regulation of cellular macromolecule biosynthetic process;negative reg…	binding;nucleic acid binding;RNA binding	cell part;cytoplasm;cytoplasmic part;cytosol;intracellular membrane-bounded organelle;intracellular organelle;intracellular organelle part;intracellular part;membrane-bounded organelle;nuclear part;nucleoplasm;nucleus;organelle;organelle part		+	CST;HTP;LTP				Programmed cell death protein 4
S	323	0.987306	Q9UQ35	SRRM2	Serine/arginine repetitive matrix protein 2	Q9UQ35(S323)	-0.304345	-0.28193	0.000228952					-0.294286	-0.0930057	0.0170271					-0.209222	-0.138339	0.254583					-0.266155	-0.23673	0.011967					___1	14-3-3 domain binding motif;Calmodulin-dependent protein kinase II substrate motif;Casein kinase II substrate motif;ERK1,2 kinase substrate motif;G protein-coupled receptor kinase 1 substrate motif;GSK-3, ERK1, ERK2, CDK5 substrate motif;MDC1 BRCT domain binding motif;PKA kinase substrate motif;PKC kinase substrate motif;Plk1 PBD domain binding motif;WW domain binding motif	cellular macromolecule metabolic process;cellular metabolic process;cellular nitrogen compound metabolic process;cellular process;macromolecule metabolic process;metabolic process;mRNA metabolic process;mRNA processing;nitrogen compound metabolic process;nuclear mRNA splicing, via spliceosome;nucleic acid metabolic process;nucleobase-containing compound metabolic process;primary metabolic process…	binding;C2H2 zinc finger domain binding;protein binding;protein domain specific binding;protein N-terminus binding	Cajal body;catalytic step 2 spliceosome;cell part;intracellular organelle part;intracellular part;macromolecular complex;nuclear body;nuclear part;nuclear speck;nucleoplasm;nucleoplasm part;organelle part;ribonucleoprotein complex;spliceosomal complex		+	CST;HTP				Serine/arginine repetitive matrix protein 2		Ser-rich
S	323	0.987306	Q9UQ35	SRRM2	Serine/arginine repetitive matrix protein 2	Q9UQ35(S323)	-0.154888	-0.201571	0.21277					0.0540484	-0.267361	0.551999					0.014641	-0.425792	0.962659					0.172934	-0.318103	0.265809					___2	14-3-3 domain binding motif;Calmodulin-dependent protein kinase II substrate motif;Casein kinase II substrate motif;ERK1,2 kinase substrate motif;G protein-coupled receptor kinase 1 substrate motif;GSK-3, ERK1, ERK2, CDK5 substrate motif;MDC1 BRCT domain binding motif;PKA kinase substrate motif;PKC kinase substrate motif;Plk1 PBD domain binding motif;WW domain binding motif	cellular macromolecule metabolic process;cellular metabolic process;cellular nitrogen compound metabolic process;cellular process;macromolecule metabolic process;metabolic process;mRNA metabolic process;mRNA processing;nitrogen compound metabolic process;nuclear mRNA splicing, via spliceosome;nucleic acid metabolic process;nucleobase-containing compound metabolic process;primary metabolic process…	binding;C2H2 zinc finger domain binding;protein binding;protein domain specific binding;protein N-terminus binding	Cajal body;catalytic step 2 spliceosome;cell part;intracellular organelle part;intracellular part;macromolecular complex;nuclear body;nuclear part;nuclear speck;nucleoplasm;nucleoplasm part;organelle part;ribonucleoprotein complex;spliceosomal complex		+	CST;HTP				Serine/arginine repetitive matrix protein 2		Ser-rich
Y	187	0.999851	P28482	MAPK1	Mitogen-activated protein kinase 1	P28482(Y187)	-0.220601	-0.470249	0.254912					-0.00168891	-0.810536	0.564691					0.658554	-0.619404	0.0256158	+		+		1.39955	-0.556924	0.0100479	+		+		___1	EGFR kinase substrate motif;TC-PTP phosphatase substrate motif	activation of immune response;activation of innate immune response;activation of MAPK activity;activation of MAPKK activity;activation of protein kinase activity;anatomical structure development;anatomical structure morphogenesis;antigen receptor-mediated signaling pathway;apoptosis;axon guidance;B cell receptor signaling pathway;biological regulation;biosynthetic process;blood coagulation;blood …	adenyl nucleotide binding;adenyl ribonucleotide binding;ATP binding;binding;catalytic activity;DNA binding;enzyme binding;kinase activity;MAP kinase activity;molecular transducer activity;nucleic acid binding;nucleotide binding;phosphatase binding;phosphotransferase activity, alcohol group as acceptor;protein binding;protein kinase activity;protein serine/threonine kinase activity;purine nucleoti…	adherens junction;anchoring junction;axon;caveola;cell junction;cell part;cell projection;cell projection cytoplasm;cell projection part;cell-substrate adherens junction;cell-substrate junction;cytoplasm;cytoplasmic part;cytoskeletal part;cytoskeleton;cytosol;dendrite cytoplasm;early endosome;endosome;extracellular membrane-bounded organelle;extracellular organelle;extracellular region part;extra…	Acute myeloid leukemia;Adherens junction;Aldosterone-regulated sodium reabsorption;Alzheimer's disease;Axon guidance;B cell receptor signaling pathway;Bladder cancer;Chagas disease (American trypanosomiasis);Chemokine signaling pathway;Chronic myeloid leukemia;Colorectal cancer;Dorso-ventral axis formation;Endometrial cancer;ErbB signaling pathway;Fc epsilon RI signaling pathway;Fc gamma R-mediat…	+	CST;HTP;LTP	Pkinase			Mitogen-activated protein kinase 1
S	936	0.998015	Q69YH5	CDCA2	Cell division cycle-associated protein 2	Q69YH5(S936)	0.175259	0.128894	0.0398612					0.118373	0.228587	0.223931					0.209741	0.0177305	0.123186					0.0988237	0.0668125	0.665519					___1	Casein kinase I substrate motif;Cdc2 kinase substrate motif;CDK kinase substrate motif;CDK1,2,4,6 kinase substrate motif;ERK1,2 kinase substrate motif;GSK-3, ERK1, ERK2, CDK5 substrate motif;WW domain binding motif	biological regulation;cell cycle phase;cell cycle process;cell division;cellular component organization;cellular component organization at cellular level;cellular component organization or biogenesis;cellular component organization or biogenesis at cellular level;cellular process;chromosome segregation;mitosis;nuclear division;organelle fission;organelle organization;positive regulation of biolog…		cell part;chromosome;cytoplasm;intracellular non-membrane-bounded organelle;intracellular organelle;intracellular organelle part;intracellular part;non-membrane-bounded organelle;nuclear part;nucleoplasm;organelle;organelle part		+	CST;HTP				Cell division cycle-associated protein 2
T	158	0.999959	Q07020	RPL18	60S ribosomal protein L18	Q07020(T158)	-0.133685	0.240497	0.721431					0.209391	0.0596321	0.0193769					-0.0100908	0.125651	0.516225					-0.0400073	0.124593	0.286494					___1	Casein kinase II substrate motif;ERK1,2 kinase substrate motif;GSK3, Erk1, Erk2 and CDK5 kinase motif;GSK-3, ERK1, ERK2, CDK5 substrate motif;PKA kinase substrate motif;WW domain binding motif	biosynthetic process;catabolic process;cellular biosynthetic process;cellular catabolic process;cellular component disassembly;cellular component disassembly at cellular level;cellular component organization;cellular component organization at cellular level;cellular component organization or biogenesis;cellular component organization or biogenesis at cellular level;cellular macromolecular complex…	binding;nucleic acid binding;RNA binding;structural constituent of ribosome;structural molecule activity	adherens junction;anchoring junction;cell junction;cell part;cell-substrate adherens junction;cell-substrate junction;cytoplasm;cytoplasmic part;cytosol;cytosolic large ribosomal subunit;focal adhesion;intracellular membrane-bounded organelle;intracellular non-membrane-bounded organelle;intracellular organelle;intracellular organelle part;intracellular part;large ribosomal subunit;macromolecular …	Ribosome	+	HTP				60S ribosomal protein L18
S	96	1	P02686	MBP	Myelin basic protein	P02686(S96)	0.893129	0.145482	0.0406367	+		+		0.604261	0.337882	0.00598932	+				0.473008	0.0408223	0.106402					0.567351	0.890719	0.0877719					___1	14-3-3 domain binding motif;Calmodulin-dependent protein kinase II substrate motif;Calmodulin-dependent protein kinase IV substrate motif;Chk1 kinase substrate motif;G protein-coupled receptor kinase 1 substrate motif;PKA kinase substrate motif;PKC kinase substrate motif	aging;anatomical structure development;axon ensheathment;biological regulation;cell communication;cell-cell signaling;cellular component organization;cellular component organization or biogenesis;cellular process;central nervous system development;developmental process;ensheathment of neurons;immune response;immune system process;membrane organization;myelination;negative regulation of axonogenes…	structural constituent of myelin sheath;structural molecule activity	axon part;cell body;cell part;cell projection part;compact myelin;internode region of axon;intracellular membrane-bounded organelle;intracellular organelle;intracellular part;membrane;membrane-bounded organelle;neuronal cell body;nucleus;organelle;plasma membrane		+	CST;HTP				Myelin basic protein
S	1002	1	Q9NWH9	SLTM	SAFB-like transcription modulator	Q9NWH9(S1002)	0.0874608	0.147927	0.830501					-0.0248062	-0.0047727	0.857902					-0.0653099	0.0060466	0.0867014					-0.0190876	0.0365649	0.352033					___1	ERK1,2 kinase substrate motif;GSK-3, ERK1, ERK2, CDK5 substrate motif;MAPKAPK2 kinase substrate motif;WW domain binding motif	apoptosis;biological regulation;biosynthetic process;cell death;cellular biosynthetic process;cellular macromolecule biosynthetic process;cellular macromolecule metabolic process;cellular metabolic process;cellular nitrogen compound metabolic process;cellular process;death;macromolecule biosynthetic process;macromolecule metabolic process;metabolic process;nitrogen compound metabolic process;nucl…	binding;nucleotide binding	cell part;intracellular organelle part;intracellular part;nuclear part;nucleoplasm;organelle part		+	CST;HTP				SAFB-like transcription modulator
S	405	0.99777	Q9BVJ6	UTP14A	U3 small nucleolar RNA-associated protein 14 homolog A	Q9BVJ6(S405)		N/A	N/A					-0.329323	-0.207178	0.012345					-0.0158701	-0.0785332	0.410249					-0.314715	-0.754991	0.0928837					___1	Casein kinase II substrate motif;G protein-coupled receptor kinase 1 substrate motif	cellular macromolecule metabolic process;cellular metabolic process;cellular nitrogen compound metabolic process;cellular process;macromolecule metabolic process;maturation of SSU-rRNA;metabolic process;ncRNA metabolic process;ncRNA processing;nitrogen compound metabolic process;nucleic acid metabolic process;nucleobase-containing compound metabolic process;primary metabolic process;RNA metabolic…		cell part;intracellular non-membrane-bounded organelle;intracellular organelle;intracellular organelle part;intracellular part;macromolecular complex;non-membrane-bounded organelle;nuclear part;nucleolus;organelle;organelle part;preribosome;ribonucleoprotein complex;small-subunit processome	Ribosome biogenesis in eukaryotes	+	CST;HTP	Utp14			U3 small nucleolar RNA-associated protein 14 homolog A
S	189	1	Q9BXB4	OSBPL11	Oxysterol-binding protein-related protein 11	Q9BXB4(S189)	0.150324	0.198039	0.488822					0.195026	0.205581	0.0423577					0.169755	0.270589	0.00284794					0.436245	0.367332	0.00210666					___1	14-3-3 domain binding motif;ATM kinase substrate motif;Calmodulin-dependent protein kinase II substrate motif;DNA dependent Protein kinase substrate motif;PAK2 kinase substrate motif;PKA kinase substrate motif;PKC epsilon kinase substrate motif;PKC kinase substrate motif	biological regulation;cell differentiation;cellular developmental process;cellular process;developmental process;establishment of localization;fat cell differentiation;lipid transport;organic substance transport;positive regulation of biological process;positive regulation of lipid storage;positive regulation of sequestering of triglyceride;regulation of biological process;regulation of lipid sto…	binding;lipid binding	cell part;cytoplasmic part;endosomal part;endosome membrane;Golgi apparatus;intracellular membrane-bounded organelle;intracellular organelle;intracellular organelle part;intracellular part;late endosome membrane;membrane;membrane-bounded organelle;organelle;organelle membrane;organelle part		+	CST;HTP				Oxysterol-binding protein-related protein 11
S	397	1	Q9NYF8	BCLAF1	Bcl-2-associated transcription factor 1	Q9NYF8(S397)	-0.0502484	0.154324	0.655426					0.0423989	-0.172813	0.907772					-0.10647	-0.0133453	0.10981					0.257948	0.371788	0.0757137					___1	b-Adrenergic Receptor kinase substrate motif;Casein kinase II substrate motif;G protein-coupled receptor kinase 1 substrate motif;PKA kinase substrate motif;Pyruvate dehydrogenase kinase substrate motif	apoptosis;biological regulation;biosynthetic process;cell death;cellular biosynthetic process;cellular macromolecule biosynthetic process;cellular macromolecule metabolic process;cellular metabolic process;cellular nitrogen compound metabolic process;cellular process;cellular response to stimulus;cellular response to stress;death;macromolecule biosynthetic process;macromolecule metabolic process;…	binding;DNA binding;nucleic acid binding	cell part;cytoplasm;intracellular membrane-bounded organelle;intracellular non-membrane-bounded organelle;intracellular organelle;intracellular organelle part;intracellular part;membrane-bounded organelle;non-membrane-bounded organelle;nuclear part;nucleolus;nucleoplasm;nucleus;organelle;organelle part		+	CST;HTP	THRAP3_BCLAF1			Bcl-2-associated transcription factor 1
S	20	1	P31350	RRM2	Ribonucleoside-diphosphate reductase subunit M2	P31350(S20)	-0.268297	-0.323845	5.22941e-06					-0.116638	-0.255803	0.00073595					-0.217053	-0.383584	0.0189415					-0.294276	-0.209926	0.0142431					___1	Cdc2 kinase substrate motif;CDK kinase substrate motif;CDK1,2,4,6 kinase substrate motif;ERK1,2 kinase substrate motif;GSK-3, ERK1, ERK2, CDK5 substrate motif;WW domain binding motif	biological regulation;biosynthetic process;cell cycle;cell cycle process;cellular biosynthetic process;cellular component assembly;cellular component organization;cellular component organization or biogenesis;cellular macromolecule biosynthetic process;cellular macromolecule metabolic process;cellular metabolic process;cellular nitrogen compound biosynthetic process;cellular nitrogen compound met…	binding;catalytic activity;cation binding;ion binding;metal ion binding;oxidoreductase activity;oxidoreductase activity, acting on CH or CH2 groups;oxidoreductase activity, acting on CH or CH2 groups, disulfide as acceptor;ribonucleoside-diphosphate reductase activity	cell part;cytoplasm;cytoplasmic part;cytosol;intracellular membrane-bounded organelle;intracellular organelle;intracellular organelle part;intracellular part;membrane-bounded organelle;nuclear part;nucleoplasm;nucleus;organelle;organelle part	Glutathione metabolism;p53 signaling pathway;Purine metabolism;Pyrimidine metabolism	+	CST;HTP;LTP				Ribonucleoside-diphosphate reductase subunit M2
S	1119	1	Q9UPN9	TRIM33	E3 ubiquitin-protein ligase TRIM33	Q9UPN9(S1119)	0.774418	1.23597	N/A					-0.236979	-0.546899	N/A					N/A	N/A	N/A					1.39934	-0.0457739	0.0242957	+		+		___1	14-3-3 domain binding motif;Akt kinase substrate motif;Calmodulin-dependent protein kinase II substrate motif;Casein kinase II substrate motif;CLK1 kinase substrate motif;G protein-coupled receptor kinase 1 substrate motif;MAPKAPK1 kinase substrate motif;PKA kinase substrate motif;PKC kinase substrate motif	biological regulation;biosynthetic process;cell surface receptor linked signaling pathway;cellular biosynthetic process;cellular macromolecule biosynthetic process;cellular macromolecule metabolic process;cellular metabolic process;cellular nitrogen compound metabolic process;cellular process;cellular protein metabolic process;cellular response to stimulus;enzyme linked receptor protein signaling…	acid-amino acid ligase activity;binding;catalytic activity;cation binding;co-SMAD binding;DNA binding;ion binding;ligase activity;ligase activity, forming carbon-nitrogen bonds;metal ion binding;nucleic acid binding;protein binding;R-SMAD binding;SMAD binding;small conjugating protein ligase activity;transition metal ion binding;ubiquitin-protein ligase activity;zinc ion binding	cell part;intracellular membrane-bounded organelle;intracellular organelle;intracellular organelle part;intracellular part;membrane-bounded organelle;nuclear part;nucleoplasm;nucleus;organelle;organelle part		+	CST;HTP				E3 ubiquitin-protein ligase TRIM33
[truncated: 6,746 more rows]
[truncated: 31 more columns]

## Sheet: Table S2
Table S2 Quantification and identification of proteome in FADD deficient Jurkat cells treated with vehicle, TNFa or TNFa plus Nec-1s.
[truncated: 4,449 more rows]
[truncated: 326 more columns]

## Sheet: Table S3
Table S3 Network analysis of RIPK1 dependent phosphoproteome at the time point of 4h treated with TNFa.
Network	Annotation
MyList	GO:0033044|regulation of chromosome organization|-18.6;GO:0060968|regulation of gene silencing|-13.6;R-HSA-1640170|Cell Cycle|-12.9
MyList_MCODE_ALL	GO:0033044|regulation of chromosome organization|-19.4;R-HSA-1640170|Cell Cycle|-18.0;R-HSA-69278|Cell Cycle, Mitotic|-17.7
MyList_SUB1_MCODE_1	R-HSA-6807505|RNA polymerase II transcribes snRNA genes|-4.4;GO:0042795|snRNA transcription by RNA polymerase II|-4.4;GO:0009301|snRNA transcription|-4.3
[truncated: 5 more rows]

[truncated: 2 more sheets: Table S4, Table S5]
